# Supplementary material for: LD-transpeptidase-mediated cell envelope remodeling enables developmental transitions and survival in Coxiella burnetii and Legionella pneumophila
Source: J Bacteriol. 2025 Jan 23;207(2):e00247-24. doi: 10.1128/jb.00247-24 (PMC11841132; doi:10.1128/jb.00247-24)
Supplement: Table S1 — List of primers used in this study. [file jb.00247-24-s0002.xlsx]

## Sheet: Table_S1
Table S1. List of primers used in this study
Primer	Sequence(5'-3')
lpg0704_F	GAGCTGGTTCTGGTGGAATAG
lpg0704_R	ACCCGAACGACAGTCAATAC
lpg0910_F	AATAGAAACTGGCGGTGGAG
lpg0910_R	AGCCGTGACTTGCGTTATAG
lpg1336_F	GGACACTTGGGATAGGCTTT
lpg1336_R	CCGGGTTTGAGCCTGATATT
lpg1386_F	CATGCCGATCCAGTCGTTAT
lpg1386_R	CACATCCGGAGAACCATGAA
lpg1582_F	AAACAAGGGCGGAGATGTAG
lpg1582_R	CATCCATGTGAGCCAGGTAT
lpg1595_F	GGGTGGCCAGCTATCTTAATAC
lpg1595_R	GCGTCCCTACAGACACTAAAC
lpg1697_F	CAGACATTAACACCCAGGTACA
lpg1697_R	GCTCCTCTCTTACTCGCATTT
lpg2127_F	GGGTTAGCCCATCCAAGAAA
lpg2127_R	CCCAACATCCCTACCTGAATATC
lpg2207_F	CTCCTTTGTCCCGCATGTTA
lpg2207_R	TCTCCCAAACCCTCCCTATT
lpg2641_F	CAATGGTGACTGCACTTAACG
lpg2641_R	CTTTGGACAGGATCAGGGAATA
lpg1514_F	GCCTTCAAGTCAGAGCGTAA
lpg1514_R	GTCCTAAACGCCCGCTAAA
GAPDH_F (L. pneumophila)	GCATTGGCCGTTGCATTT
GAPDH_R (L. pneumophila)	GGTCACATCGATGCCAGATAA
gyrB_F	CGTGGAAAGCAGGAGCAATA
gyrB_R	GAACCTCTTTGGCGGGATAAA
rpoA_F	ATGTTGACGCCTAAGGTTCTC
rpoA_R	CCTCGCTCCAAAGGTTCTAAA
rpoB_F	GGACTAGCTGCCAAAGGATTAG
rpoB_R	GCTGCACTCCGTCATGATTA
recA_F	AAGGGTCTGTAATGCGTATGG
recA_R	CGCCTATCCCTAAGGCAATATC
gyrA_F	GCTCCCTGTTCGTGAGTATAAAG
gyrA_R	CTTCCAGGTCCACAGCAATAA
lpg1386-Up-5'	ACTCGTCGACGCCGGATTCTTGATACTTTG
lpg1386-Up-3'	CGCGGATCCGAAATGCTCCTAAAGTGAAG
lpg1386-Down-5'	CGCGGATCCTGATGCAAGATGGTTAAGTC
lpg1386-Down-3'	CCCGAGCTCCATTCTCATCCCTGCCATTG
lpg1386-verify-5'	GCACTTTAGTTCTCAATGACAG
lpg1386-verify-3'	CTTGGGTTTGACAGCTTTGC
cbu0053_F	GGACCCGAATGCGTTTCTA
cbu0053_R	GGCAAAGTTGAGCCATGAAG
cbu0318_F	CCATTCATGGCTCTCCTTACA
cbu0318_R	TGTTCCCGCTCGCATAAA
cbu0957_F	GCCGTCACGGGTTATCATTA
cbu0957_R	CGTACCATGAACCATGCATTAC
cbu1080_F	AGCTGTTCGCTACACTTATCC
cbu1080_R	GACTGCTGATGCGAGTGTAA
cbu1122_F	TGCATGCTCCAGCTTCTT
cbu1122_R	GCCCTTTGCGTGACATAATTC
cbu1138_F	ATGGAAAGGGCGATCTTCATAG
cbu1138_R	ACAAACCCGTGCCGTAAT
cbu1157_F	TTATCGCTCCCGATGACTTG
cbu1157_R	CTGAAGCGCCTGTCTAATCT
cbu1187_F	GATCAGACGCTTCTTCGATAGG
cbu1187_R	GCCGTGAATTCGGACAGATA
cbu1394_F	TAATCGCTGCCCAAGTCAAG
cbu1394_R	ACAAATAAACGCCCGCTCT
cbu1577_F	GGTAGTTCCCGATAGCATTCTC
cbu1577_R	GACAACCGCAAAGCGTAATAG
GAPDH_F (C. burnetii)	TAGTGTGCATGGCCGATTT
GAPDH_R (C. burnetii)	GGCAATTCCTCCGGATTTCT
