# Supplementary material for: LD-transpeptidase-mediated cell envelope remodeling enables developmental transitions and survival in Coxiella burnetii and Legionella pneumophila
Source: J Bacteriol. 2025 Jan 23;207(2):e00247-24. doi: 10.1128/jb.00247-24 (PMC11841132; doi:10.1128/jb.00247-24)
Supplement: Table S2 — Relative abundance (%) of PG structures in SCV and LCV variants of C. burnetii.*J: mesoDAP. [file jb.00247-24-s0003.xlsx]

## Sheet: Sheet1
Table S2. Relative abundance (%) of PG structures in SCV and LCV variants of C. burnetii.*J: mesoDAP.
		Structure*	SCV		LCV
			Avg.	SD	Avg.	SD
Cannonical PG structures	Tripeptide	GM-AEJ|1	0.0492785	0.000148746	0.0152595	0.00710932
	Tetrapeptide	GM-AEJA|1	0.219706	0.00796497	0.269513	0.0141214
		GM-AE|1	0.00180263	0.000149245	0.0061307	0.00240667
		GM-AEJAA|1	0.000778194	0.00056537	0.000859102	0.000607801
		GM-AEJIK|1	0.000330519	0.000467424	0.0122037	0.0052143
	PBP cross-links	GM-AEJA-gm-AEJA|2,GM-AEJAA-gm-AEJ|2	0.0425609	0.00126007	0.0770541	0.00257358
		GM-AEJAA-gm-AEJ-gm-AEJA|3,GM-AEJA-gm-AEJA-gm-AEJA|3	0.00190268	6.62188e-05	0.000469925	0.000107366
	LDT cross-links	GM-AEJ-gm-AEJ|2	0.0163685	0.000849039	0.000384683	0.000109585
		GM-AEJ-gm-AEJA|2,GM-AEJA-gm-AEJ|2	0.0383192	0.00113834	0.00544227	0.00111083
		GM-AEJ-gm-AEJ-gm-AEJ|3	0.00405795	0.000329664	6.02665e-05	2.7335e-05
		GM-AEJA-gm-AEJ-gm-AEJ|3,GM-AEJ-gm-AEJ-gm-AEJA|3	0.01502	0.000747613	0.000433536	5.48666e-05
		GM-AEJAA-gm-AEJ-gm-AEJ|3,GM-AEJA-gm-AEJ-gm-AEJA|3,GM-AEJ-gm-AEJA-gm-AEJA|3	0.0145421	0.000772539	0.000613532	0.000129946
Beta-barrel tethering		GM-AEJGGPDYVPAPS|1	0.0211194	0.00155627	0	0
		GM-AEJGGPDYVPAPSY|1	0.00400131	0.000613363	0	0
		GM-AEJGGPD|1	0.00263569	0.000217125	0.00084744	0.000603139
		GM-AEJGGPDYVPA|1,GM-AEJAGGPDYVP|1	0.00124766	6.46723e-05	0	0
		GM-AEJGGPDYVPAPS-gm-AEJA|2,GM-AEJAGGPDYVPAPS-gm-AEJ|2	0.00251455	0.000311582	0	0
		GM-AEJGGPDYVPAPS-gm-AEJ|2	0.00143102	0.00101228	0	0
		GM-AEJGGPD-gm-AEJA|2,GM-AEJAGGPD-gm-AEJ|2	0.00110287	3.5219e-05	0	0
		GM-AEJGGPDYVPAPS-gm-AEJ|2	0.000638497	0.000902971	0	0
		GM-AEJAGGPDYVPAPS|1	0.0034934	0.000383696	0.000392941	0.000555703
		GM-AEJAGGPD|1	0	0	0.00130757	8.81481e-05
		GM-AEJGGPDIPM|1	0.00819148	0.000453944	0	0
		GM-AEJGGPDIPM-gm-AEJA|2,GM-AEJAGGPDIPM-gm-AEJ|2	0.000664454	0.000471307	0	0
		GM-AEJGGIEVPH|1	0.000136728	1.93111e-05	0	0
LimB tethering		GM-AEJAKL|1	0.0587339	0.00152684	0.134918	0.00634566
		GM-AEJPSAKLGT|1	0.00531337	0.000341524	0	0
		GM-AEJAK|1	0.00245748	0.000264462	0.00721971	0.000404925
		GM-AEJAKL-gm-AEJA|2	0	0	0.000820814	0.000606966
Non-canonical amino acids		GM-AEJG|1	0.0160714	0.00198674	0.00200319	0.00181666
		GM-AEJG-gm-AEJ|2	0.0136849	2.24227e-05	0	0
		GM-AEJG-gm-AEJA|2,GM-AEJAG-gm-AEJ|2	0.00887601	0.000551174	0.00100588	0.000718894
		GM-AEJG-gm-AEJ-gm-AEJ|3	0.00295276	0.000258301	0	0
		GM-AEJAG-gm-AEJ-gm-AEJ|3,GM-AEJG-gm-AEJ-gm-AEJA|3	0.00190082	0.000205803	0	0
		GM-AEJS|1	0.0129278	0.00132295	0.00309185	0.00122192
		GM-AEJC|1	0.00417832	0.000863672	0	0
		GM-AEJD|1	0.00179553	9.2018e-05	0.00113383	0.000116933
		GM-AEJS-gm-AEJA|2,GM-AEJAS-gm-AEJ|2	0.00370852	0.000149326	0.000665468	0.000941114
		GM-AEJS-gm-AEJ|2	0.00239916	0.000359661	0	0
		GM-AEJC-gm-AEJA|2	0.00100134	0.000735337	0	0
		GM-AEJC-gm-AEJ|2	0.00115299	0.000170683	0	0
		GM-AEJS-gm-AEJA|2	0	0	0.000830652	0.000610701
Anhydro		GM (Anh) |0	0	0	0.00215683	0.000342273
		GM-AEJIK (Anh) |1	0	0	0.00111422	0.00093952
		GM-AEJAKL (Anh) |1	0.0122926	0.000597966	0.0140881	0.0030314
		GM-AE (Anh) |1	0.00036434	0.000515255	0	0
		GM-AEJAK (Anh) |1	0	0	0.00331904	0.000347241
		GM-AEJA (Anh) |1	0.00489604	0.000319665	0.00608021	0.000481105
		GM-AEJAGGPDYVPAPS (Anh) |1	0.000815417	0.000578069	0	0
		GM-AEJA-gm-AEJA (Anh) |2,GM-AEJAA-gm-AEJ (Anh) |2	0.0513773	0.00338503	0.0864449	0.00236879
		GM-AEJ-gm-AEJA (Anh) |2,GM-AEJA-gm-AEJ (Anh) |2	0.00600923	0.000158841	0.00577759	0.000765145
		GM-AEJS-gm-AEJA (Anh) |2	0	0	0.00176436	0.0012765
		GM-AEJG-gm-AEJA (Anh) |2,GM-AEJAG-gm-AEJ (Anh) |2	0.0029108	0.000132919	0.000812714	0.000579013
		GM-AEJGGPDYVPAPS-gm-AEJA (Anh) |2,GM-AEJAGGPDYVPAPS-gm-AEJ (Anh) |2	0.00187218	0.000254234	0	0
		GM-AEJS-gm-AEJA (Anh) |2,GM-AEJAS-gm-AEJ (Anh) |2	0.0019425	0.0001774	0.000965983	0.00136611
		GM-AEJGGPDYVPAPSYA-gm-AEJ-gm-AEJ (Anh) |3,GM-AEJAGGPDYVPAPSY-gm-AEJ-gm-AEJ (Anh) |3,GM-AEJGGPDYVPAPSY-gm-AEJ-gm-AEJA (Anh) |3	0.00176057	0.00248983	0	0
		GM-AEJAA-gm-AEJ-gm-AEJA (Anh) |3,GM-AEJA-gm-AEJA-gm-AEJA (Anh) |3	0.00306406	0.000159438	0	0
		GM-AEJA-gm-AEJ-gm-AEJ (Anh) |3,GM-AEJ-gm-AEJ-gm-AEJA (Anh) |3	0.00182911	0.000307404	0	0
		GM-AEJAA-gm-AEJ-gm-AEJ (Anh) |3,GM-AEJA-gm-AEJ-gm-AEJA (Anh) |3,GM-AEJ-gm-AEJA-gm-AEJA (Anh) |3	0.00735033	0.00012078	0	0
		GM-AEJAGGPDYVPAPS (Double_Anh) |1	0.00494352	0.00048324	0.00212323	0.000223875
		GM-AEJA-gm-AEJA (Double_Anh) |2,GM-AEJAA-gm-AEJ (Double_Anh) |2	0.0195604	0.000840339	0.0142617	0.0012194
		GM-AEJ-gm-AEJA (Double_Anh) |2,GM-AEJA-gm-AEJ (Double_Anh) |2	0.00140779	1.20121e-05	0.00105503	9.09244e-05
		GM-AEJGGPDYVPAPSY-gm-AEJ (Double_Anh) |2	0.000322584	0.000456203	0	0
		GM-AEJAA-gm-AEJ-gm-AEJA (Double_Anh) |3,GM-AEJA-gm-AEJA-gm-AEJA (Double_Anh) |3	0.00242138	0.00052999	0	0
		GM-AEJAA-gm-AEJ-gm-AEJ (Double_Anh) |3,GM-AEJA-gm-AEJ-gm-AEJA (Double_Anh) |3,GM-AEJ-gm-AEJA-gm-AEJA (Double_Anh) |3	0.00178828	0.000321133	0	0
Deacetylation		GM-AEJA (DeAc) |1	0.0202913	0.00647143	0.00179768	0.000444219
		GM-AEJG (DeAc) |1	0.00240279	0.000460936	0	0
		GM-AEJ (DeAc) |1	0.00200403	0.000216605	0	0
		GM-AEJAKL (DeAc) |1	0	0	0.000425545	0.000601811
		GM-AEJ-gm-AEJA (DeAc) |2,GM-AEJA-gm-AEJ (DeAc) |2	0.0124163	0.00112161	0	0
		GM-AEJA-gm-AEJA (DeAc) |2,GM-AEJAA-gm-AEJ (DeAc) |2	0.00423568	0.000787953	0.00100253	0.0014178
		GM-AEJ-gm-AEJ (DeAc) |2	0.00181434	0.000263395	0	0
		GM-AEJG-gm-AEJ (DeAc) |2	0.00166846	0.000407702	0	0
		GM-AEJAA-gm-AEJ-gm-AEJ (DeAc) |3,GM-AEJA-gm-AEJ-gm-AEJA (DeAc) |3,GM-AEJ-gm-AEJA-gm-AEJA (DeAc) |3	0.000320841	0.000453737	0	0
Anhydro_Deacetylation		GM-AEJA-gm-AEJ-gm-AEJ (DeAc) |3,GM-AEJ-gm-AEJ-gm-AEJA (DeAc) |3	0.00236586	4.30618e-05	0	0
		GM-AEJA-gm-AEJA (DeAc_Anh) |2,GM-AEJAA-gm-AEJ (DeAc_Anh) |2	0.00149507	0.000571152	0.000603709	0.000853774
Amidase product		GM (x3) (Amidase Product) |0	0.00175471	2.70902e-05	0.000397703	0.000562436
		GM-AEJA (Amidase Product) |1	0.00214599	0.000225405	0	0
		GM-AEJ (Amidase Product) |1	0.000372251	0.000526442	0	0
		GM-AEJA-gm-AEJA (Amidase Product) |2,GM-AEJAA-gm-AEJ (Amidase Product) |2	0.0146122	0.000857973	0.0298034	0.00125565
		GM-AEJ-gm-AEJA (Amidase Product) |2,GM-AEJA-gm-AEJ (Amidase Product) |2	0.00346845	0.000377605	0.00207904	0.000317398
		GM-AEJS-gm-AEJ (Amidase Product) |2	0	0	0.000810374	0.00114604
Amidation		GM-AEJ (Amidated) |1	0.0113136	0.00115193	0	0
		GM-AEJGG (Amidated) |1	0.00168391	0.000315611	0	0
		GM-AE (Amidated) |1	0	0	0.000339495	0.000480118
O-acetylation		GM-AEJ (O-Acetylated) |1	0	0	0.00199313	0.00166174
Nude_Decay		GM|0	0	0	0.00451474	0.000607912
		GM (x3)|0,gm-GM (x2)|0	0	0	0.00471314	0.00146982
		GM (x2)|0,gm-GM|0	0	0	0.00333666	0.00240849
		gm-GM (x3)|0	0	0	0.000722533	0.000511472
		gm-GM-AEJA|1	0.0340872	0.000660517	0.0924852	0.00793762
		gm-GM-AEJAA|1	0.00721322	0.000355047	0.00244146	0.000420334
		gm-GM-AEJ|1	0.0024456	0.000138741	0.00297436	0.000367496
		gm-GM-AEJAKL|1	0.00194867	6.60218e-05	0.0112337	0.00157815
		gm-GM-AEJGGPDYVPAPS|1	0.00154462	6.24466e-05	0	0
		gm-GM-AEJG|1	0.00134045	0.000110512	0.000329075	0.000465383
		gm-GM-AEJAK|1	0	0	0.00043207	0.00061104
		gm-GM-AEJIK|1	0	0	0.000571935	0.000808839
		gm-GM-AEJ-gm-AEJA|2,gm-GM-AEJA-gm-AEJ|2	0.00354769	0.000131719	0	0
		gm-GM-AEJA-gm-AEJA|2,gm-GM-AEJAA-gm-AEJ|2	0.0116875	0.000954108	0.0206776	0.00105524
		M-AEJA|1	0.0258677	0.000324582	0.0305847	0.00421255
		M-AEJ|1	0.0074628	0.000646989	0.00201564	0.0010305
		M-AEJAKL|1	0.00272479	0.0001087	0.0059804	0.000622362
		M-AEJG|1	0.000739786	0.000536639	0	0
		M-AEJIK|1	0	0	0.000360018	0.000509142
		M-AEJA-gm-AEJA|2,M-AEJAA-gm-AEJ|2	0	0	0.00123534	6.6886e-05
Na+/K+ adducts		Na+ GM|0	0	0	0.0196575	0.00836649
		Na+ GM (x3)|0	0	0	0.00035487	0.000501863
		Na+ GM (x2)|0	0	0	0.00118053	0.00166953
		Na+ GM-AEJA|1	0.00247125	0.000140333	0.00531653	0.000618617
		Na+ GM-AEJ|1	0.00151669	0.000186072	0.00348491	0.000441645
		Na+ GM-AEJGGPDYVPAPS|1	0.00106034	0.00075075	0	0
		Na+ GM-AEJAKL|1	0	0	0.00219418	0.000414066
		Na+ GM-AEJG|1	0.000750595	0.000549234	0	0
		Na+ GM-AEJS|1	0.000359396	0.000508263	0	0
		Na+ GM-AE|1	0	0	0.00243805	0.000756637
		Na+ GM-AEJGGPDYVPAPS|1	0.00062403	0.000882512	0	0
		Na+ GM-AEJ-gm-AEJA|2,Na+ GM-AEJA-gm-AEJ|2	0.00154865	0.000118163	0	0
		Na+ GM-AEJA-gm-AEJA|2,Na+ GM-AEJAA-gm-AEJ|2	0.00133622	0.000207603	0.00384045	0.000787354
		Na+ GM-AEJG-gm-AEJ|2	0.000331018	0.00046813	0	0
		Na+ GM-AEJ-gm-AEJ|2	0.00104076	3.5584e-05	0	0
		Na+ GM-AEJAGGPDY-gm-AEJA|2	0	0	0.000953628	0.00134863
		Na+ GM-AEJA-gm-AEJ-gm-AEJ|3,Na+ GM-AEJ-gm-AEJ-gm-AEJA|3	0.000684522	0.000484129	0	0
		K+ GM-AEJA|1	0	0	0.000929076	0.000659137
		K+ GM-AEJG-gm-AEJA|2,K+ GM-AEJAG-gm-AEJ|2	0	0	0.0003384	0.00047857
