# Supplementary material for: LD-transpeptidase-mediated cell envelope remodeling enables developmental transitions and survival in Coxiella burnetii and Legionella pneumophila
Source: J Bacteriol. 2025 Jan 23;207(2):e00247-24. doi: 10.1128/jb.00247-24 (PMC11841132; doi:10.1128/jb.00247-24)
Supplement: Table S3 — Relative abundance (%) of PG structures in RF and TF variants of L. pneumophila.*J: mesoDAP. [file jb.00247-24-s0004.xlsx]

## Sheet: Sheet1
Table S3. Relative abundance (%) of PG structures in TF and RF variants of L. pneumophila.*J: mesoDAP.
		Structure	TF		RF
			Avg.	SD	Avg.	SD
Canonical PG structures	Tripeptide	GM-AEJ|1	0.114206	0.0105792	0.000831313	7.49724e-05
	Tetrapeptide	GM-AEJA|1	0.12549	0.0053233	0.212075	0.0137644
		GM-AE|1	0.022947	0.000387653	0.0309408	0.00176037
	PBP cross-links	GM-AEJA-gm-AEJA|2,GM-AEJAA-gm-AEJ|2	0.0255957	0.00256573	0.0589321	0.00167553
		GM-AEJAA-gm-AEJ-gm-AEJA|3,GM-AEJA-gm-AEJA-gm-AEJA|3	0.00041036	2.62738e-06	0.000952168	3.7599e-05
	LDT cross-links	GM-AEJ-gm-AEJ|2	0.035508	0.000239986	1.05819e-05	3.97269e-07
		GM-AEJ-gm-AEJA|2,GM-AEJA-gm-AEJ|2	0.040324	0.0012493	0.00203668	0.000101007
		GM-AEJ-gm-AEJ-gm-AEJ|3	0.00362908	0.000357429	0	0
		GM-AEJA-gm-AEJ-gm-AEJ|3,GM-AEJ-gm-AEJ-gm-AEJA|3	0.00713113	0.000411014	4.61091e-05	1.43537e-05
		GM-AEJAA-gm-AEJ-gm-AEJ|3,GM-AEJA-gm-AEJ-gm-AEJA|3,GM-AEJ-gm-AEJA-gm-AEJA|3	0.00200184	0.000141723	9.98041e-05	8.03527e-06
Beta-barrel tethering		GM-AEJGTMG|1	0.00190441	0.00020561	0	0
		GM-AEJGTMGPV|1	0	0	0.00628609	0.000419582
		GM-AEJGTM|1	0	0	0.0026874	0.000159895
		GM-AEJGTMGPVCTP|1	0.0014651	6.60579e-05	0	0
Lpg1810 tethering		GM-AEJKTPAPPEKDIT|1	0.000331579	1.65306e-05	0	0
		GM-AEJKTPAPPE|1	0.000338827	1.18615e-05	0	0
		GM-AEJKTP|1	4.90524e-05	6.65064e-06	0	0
		GM-AEJKTPA|1	0	0	3.46729e-06	2.66644e-06
		GM-AEJKTPAPPEKDI|1	1.3166e-05	9.67372e-06	0	0
		GM-AEJKTPAPPEKDIT-gm-AEJ|2	0.000132564	1.64635e-05	0	0
		GM-AEJKTPAPPEKDIT-gm-AEJA|2	8.64466e-05	7.42042e-06	0	0
		GM-AEJKTPAPPE-gm-AEJ|2	6.12054e-05	9.62916e-06	0	0
		GM-AEJKTPAPPE-gm-AEJA|2	2.83442e-05	2.02123e-05	0	0
		GM-AEJKTPA-gm-AEJA|2	0	0	6.93807e-06	9.81191e-06
		GM-AEJKTPAPPEKDIT-gm-AEJ-gm-AEJ|3	3.22079e-06	4.55489e-06	0	0
		GM-AEJKTPAPPEKDIT-gm-AEJ-gm-AEJA|3	2.37813e-06	3.36318e-06	0	0
Lpg2942 tethering		GM-AEJGTVGEAQQDGK|1	0.000278873	9.43749e-06	4.03084e-05	5.70047e-05
		GM-AEJGTVGEAQ|1	9.37812e-05	6.667e-05	0	0
		GM-AEJGTVGEA|1	0.00425438	0.000797237	0.0290475	0.00316013
		GM-AEJGTVGE|1	0.00355888	0.00044895	0.00133233	6.92279e-05
		GM-AEJGTVGEAQQDGK-gm-AEJ|2	2.34402e-05	1.65749e-05	0	0
		GM-AEJGTVGE-gm-AEJ|2	0.000320487	0.000453236	0	0
		GM-AEJGTVGEAQQDGK-gm-AEJ-gm-AEJ|3	6.33876e-05	8.96436e-05	0.00130995	8.20244e-05
		GM-AEJGTVGEA-gm-AEJA|2	0.000103423	9.66356e-06	0.000578655	0.00041329
		GM-AEJGTVGE-gm-AEJA|2,GM-AEJGTVGEA-gm-AEJ|2	7.44492e-05	1.82915e-05	0	0
		GM-AEJGTVGEA-gm-AEJ-gm-AEJ|3,GM-AEJGTVGE-gm-AEJ-gm-AEJA|3	4.52405e-06	6.39797e-06	0	0
		GM-AEJGTVGEAQ-gm-AEJ-gm-AEJ|3	2.0196e-05	1.43533e-05	0	0
		GM-AEJGTVGEAQ-gm-AEJ-gm-AEJ|3	0	0	9.03904e-05	6.39163e-05
Non-canonical amino acids		GM-AEJG|1	0.0016111	0.000182401	0.00773351	0.00111808
		GM-AEJD|1	0	0	0.00126076	7.02056e-05
		GM-AEJS|1	0.00122372	0.000129312	0.000869468	0.00061488
		GM-AEJG-gm-AEJ|2	0.00191965	0.000123721	0	0
		GM-AEJG-gm-AEJA|2	0	0	0.00200748	7.6892e-05
		GM-AEJS-gm-AEJ|2	0.000750591	0.000532085	0	0
Anhydro		GM (Anh) |0	0.00164233	0.000316749	0.00339186	0.000226855
		GM-AEJA (Anh) |1	0.00315835	0.000146345	0.0192802	0.000964617
		GM-AEJ (Anh) |1	0.00176423	8.35087e-05	0	0
		GM-AEJKTPAPPE (Anh) |1	0.00143248	0.000138046	0	0
		GM-AEJGTVGEA (Anh) |1	0.00111573	0.000159682	0.00760551	0.000208063
		GM-AE (Anh) |1	0.00170368	0.000125308	0.00325436	0.000130837
		GM-AEJGTMGPVCTP (Anh) |1	0.000333608	0.000471793	0	0
		GM-AEJA-gm-AEJA (Anh) |2,GM-AEJAA-gm-AEJ (Anh) |2	0.00838015	0.00233414	0.044574	0.000637947
		GM-AEJ-gm-AEJA (Anh) |2,GM-AEJA-gm-AEJ (Anh) |2	0.00358744	0.000170978	0.00103078	5.1992e-05
		GM-AEJ-gm-AEJ (Anh) |2	0.00121018	5.42787e-05	0	0
		GM-AEJS-gm-AEJA (Anh) |2	0	0	0.000817403	0.000578365
		GM-AEJG-gm-AEJA (Anh) |2	0	0	0.000333417	0.000471523
		GM-AEJA-gm-AEJ-gm-AEJ (Anh) |3,GM-AEJ-gm-AEJ-gm-AEJA (Anh) |3	0.0013559	5.58572e-05	0	0
		GM-AEJAA-gm-AEJ-gm-AEJA (Anh) |3,GM-AEJA-gm-AEJA-gm-AEJA (Anh) |3	0	0	0.000727389	0.000517645
		GM-AEJA-gm-AEJA (Double_Anh) |2,GM-AEJAA-gm-AEJ (Double_Anh) |2	0.000565848	0.00080023	0.00409301	0.000202484
		GM-AEJGTVGEAQQDGK-gm-AEJ-gm-AEJ (Double_Anh) |3	0	0	0.00208951	9.89409e-05
Deacetylation		GM-AEJA (DeAc) |1	0.0601056	0.00252502	0.0987339	0.0046704
		GM-AEJ (DeAc) |1	0.0485732	0.00578711	0	0
		GM-AE (DeAc) |1	0.0130454	0.000498558	0.0210074	0.000960217
		GM-AEJGTMG (DeAc) |1	0.00964379	0.00148864	0.00222617	0.00011391
		GM-AEJGTMGPV (DeAc) |1	0	0	0.00513487	0.000273258
		GM-AEJGTM (DeAc) |1	0	0	0.00442389	0.000204977
		GM-AEJGTVGEA (DeAc) |1	0	0	0.00732669	0.000616768
		GM-AEJG (DeAc) |1	0.00198477	6.11017e-05	0.0132451	0.00033309
		GM-AEJD (DeAc) |1	0	0	0.00271493	0.000374699
		GM-AEJGG (DeAc) |1	0.000612558	0.000866287	0	0
		GM-AEJ-gm-AEJA (DeAc) |2,GM-AEJA-gm-AEJ (DeAc) |2	0.0640324	0.00573258	0.00296524	0.000157655
		GM-AEJ-gm-AEJ (DeAc) |2	0.0445805	0.00550081	0	0
		GM-AEJGTMGPV-gm-AEJ (DeAc) |2	0.000337599	0.000477437	0	0
		GM-AEJA-gm-AEJA (DeAc) |2,GM-AEJAA-gm-AEJ (DeAc) |2	0.0195532	0.000987647	0.045668	0.00095907
		GM-AEJGTMG-gm-AEJA (DeAc) |2	0.00375621	0.000213298	0	0
		GM-AEJGTMG-gm-AEJ (DeAc) |2	0.00260225	0.000226075	0	0
		GM-AEJG-gm-AEJA (DeAc) |2	0	0	0.00189814	0.000130343
		GM-AEJG-gm-AEJ (DeAc) |2	0.00238658	0.000207333	0	0
		GM-AEJA-gm-AEJ-gm-AEJ (DeAc) |3,GM-AEJ-gm-AEJ-gm-AEJA (DeAc) |3	0.0119938	0.000411113	0	0
		GM-AEJ-gm-AEJ-gm-AEJ (DeAc) |3	0.00692747	0.000494971	0	0
		GM-AEJAA-gm-AEJ-gm-AEJ (DeAc) |3,GM-AEJA-gm-AEJ-gm-AEJA (DeAc) |3,GM-AEJ-gm-AEJA-gm-AEJA (DeAc) |3	0.00266417	0.000136492	0	0
		GM-AEJAA-gm-AEJ-gm-AEJA (DeAc) |3,GM-AEJA-gm-AEJA-gm-AEJA (DeAc) |3	0	0	0.00100586	3.13497e-05
		GM-AEJGTMGPV-gm-AEJ (DeAc) |2	0.000414857	0.000586696	0	0
		GM-AEJGTMGPV-gm-AEJ-gm-AEJ (DeAc) |3	0.000317734	0.000449344	0	0
Anhydro_Deacetylation		GM-AEJGTMGPVCTP (DeAc_Anh) |1	0.00142574	0.00100837	0	0
		GM-AEJA (DeAc_Anh) |1	0	0	0.00377025	0.000297163
		GM-AE (DeAc_Anh) |1	0	0	0.00104526	5.72669e-05
		GM-AEJ-gm-AEJ (DeAc_Anh) |2	0.00122043	0.00013573	0	0
		GM-AEJA-gm-AEJA (DeAc_Anh) |2,GM-AEJAA-gm-AEJ (DeAc_Anh) |2	0.00482648	0.000323184	0.0301778	0.00212242
		GM-AEJ-gm-AEJA (DeAc_Anh) |2,GM-AEJA-gm-AEJ (DeAc_Anh) |2	0.00295246	0.000115246	0	0
		GM-AEJA-gm-AEJ-gm-AEJ (DeAc_Anh) |3,GM-AEJ-gm-AEJ-gm-AEJA (DeAc_Anh) |3	0.00168576	6.57811e-05	0	0
		GM-AEJAA-gm-AEJ-gm-AEJA (DeAc_Anh) |3,GM-AEJA-gm-AEJA-gm-AEJA (DeAc_Anh) |3	0	0	0.00100402	3.65808e-05
Amidase product		GM (x3) (Amidase Product) |0	0.000339411	0.00048	0.000715127	0.00101134
		GM-AEJ (Amidase Product) |1	0.00196046	0.000285663	0.00180326	0.000112852
		GM-AEJA (Amidase Product) |1	0.00166095	0.000190462	0.00473196	0.00022886
		GM-AEJS (Amidase Product) |1	0	0	0.0011472	0.000986421
		GM-AEJGTMGPVCTPGN-gm-AEJ (Amidase Product) |2	0	0	0.00419005	0.00091069
		GM-AEJ-gm-AEJ (Amidase Product) |2	0.002701	0.000198251	0	0
		GM-AEJD-gm-AEJ-gm-AEJA (Amidase Product) |3	0	0	0.000920558	0.00130187
		GM-AEJ-gm-AEJ-gm-AEJ (Amidase Product) |3	0.00203967	3.74396e-05	0	0
		GM-AEJG-gm-AEJ-gm-AEJ (Amidase Product) |3	0.00119601	0.000124277	0	0
		GM-AEJGTM-gm-AEJ-gm-AEJA (Amidase Product) |3	0.00152791	0.000410939	0	0
Amidation		GM-AEJGTMGPV (Amidated) |1	0.00165078	0.000208967	0	0
		GM-AE (Amidated) |1	0.00163499	0.000245698	0.00160811	0.000222405
		GM-AEJG-gm-AEJ (Amidated) |2	0.00578774	0.000557268	0.0105051	0.00147398
		GM-AEJ-gm-AEJ (Amidated) |2	0.000749827	0.000530875	0	0
		GM-AEJG-gm-AEJ-gm-AEJ (Amidated) |3	0.00605843	0.000579679	0	0
O-acetylation		GM-AEJ (O-Acetylated) |1	0.00777597	0.00110301	0	0
		GM-AEJ-gm-AEJ (O-Acetylated) |2	0.00166502	0.00041365	0.00115796	0.000167299
		GM-AEJG-gm-AEJA (O-Acetylated) |2	0	0	0.00178814	8.57916e-05
		GM-AEJGTMGPVCTPGN-gm-AEJ (O-Acetylated) |2	0	0	0.00135098	8.88593e-05
		GM-AEJS-gm-AEJ-gm-AEJ (O-Acetylated) |3	0	0	0.000352277	0.000498196
Nude_Decay		GM (x2)|0,gm-GM|0	0	0	0.00162136	8.83861e-05
		GM|0	0	0	0.00147933	6.26011e-05
		GM (x3)|0,gm-GM (x2)|0	0	0	0.00140194	5.09238e-05
		gm-GM-AEJA|1	0.00836707	0.00532591	0.0413772	0.00352452
		gm-GM-AEJGTVG|1	0.00273293	0.000208023	0	0
		gm-GM-AEJ|1	0.00184094	6.7985e-05	0	0
		gm-GM-AEJGT|1	0.000458578	0.000648528	0	0
		gm-GM-AE|1	0	0	0.00104542	8.17949e-05
		gm-GM-AEJG|1	0	0	0.000324284	0.000458607
		gm-GM-AEJGTVGEA|1	0.000352821	0.000498965	0.0038767	0.000307479
		gm-GM-AEJA-gm-AEJA|2,gm-GM-AEJAA-gm-AEJ|2	0.000617004	0.000872576	0.00763542	0.000536076
		M-AEJA|1	0.0413768	0.000749528	0.0541908	0.00513383
		M-AEJ|1	0.0242664	0.00268744	0	0
		M-AE|1	0.00361221	0.000230994	0.00409361	0.000393432
		M-AEJGG|1	0	0	0.00111899	0.0015825
		M-AEJGTVGEA|1	0	0	0.00315479	0.000139367
		M-AEJGTMG|1	0.00204286	0.000181361	0	0
		M-AEJG|1	0.00131049	0.000135953	0.0060261	0.000538308
		M-AEJGTMGPVCTPG-gm-AEJA|2	0.00259738	0.00367325	0	0
		M-AEJA-gm-AEJA|2,M-AEJAA-gm-AEJ|2	0	0	0.00216714	0.000377911
		M-AEJ-gm-AEJA|2,M-AEJA-gm-AEJ|2	0.00149676	3.12343e-05	0	0
		M-AEJG-gm-AEJ|2	0.00123038	4.12298e-05	0.000996977	0.00140994
		M-AEJ-gm-AEJ|2	0.00110128	3.56091e-05	0	0
		M-AEJA-gm-AEJA|2,M-AEJAA-gm-AEJ|2	0.000373586	0.000528331	0	0
		M-AEJS-gm-AEJ-gm-AEJ|3	0	0	0.00177352	0.000252992
Na+ adducts		Na+ GM|0	0.000350241	0.000495316	0.00310103	0.000348528
		Na+ GM (x2)|0	0	0	0.000690339	0.000489973
		Na+ GM-AE|1	0.00667429	0.000226187	0.00989981	0.00109553
		Na+ GM-AEJ|1	0.00362311	0.000251922	0	0
		Na+ GM-AEJA|1	0.00257275	0.000108039	0.00558527	0.00040123
		Na+ GM-AEJG|1	0	0	0.000760075	0.000541656
		Na+ GM-AEJGTVGEA|1	0	0	0.00155684	0.000156153
		Na+ GM-AEJ-gm-AEJA|2,Na+ GM-AEJA-gm-AEJ|2	0.00223735	0.000103742	0	0
		Na+ GM-AEJ-gm-AEJ|2	0.00219552	6.70303e-05	0	0
		Na+ GM-AEJGTVGE-gm-AEJA|2,Na+ GM-AEJGTVGEA-gm-AEJ|2	0	0	0.00288546	0.000243334
		Na+ GM-AEJA-gm-AEJA|2,Na+ GM-AEJAA-gm-AEJ|2	0.0014658	6.65989e-05	0.00394001	0.000386941
