# Supplementary material for: LD-transpeptidase-mediated cell envelope remodeling enables developmental transitions and survival in Coxiella burnetii and Legionella pneumophila
Source: J Bacteriol. 2025 Jan 23;207(2):e00247-24. doi: 10.1128/jb.00247-24 (PMC11841132; doi:10.1128/jb.00247-24)
Supplement: Table S4 — Fold change in expression. [file jb.00247-24-s0005.xlsx]

## Sheet: SCVs vs LCVs
Fold change in expression (SCVs vs LCVs)
	Avg	SD
cbu0053	88.5508	21.9635
cbu0318	583.911	77.947
cbu0957	117.544	6.79805
cbu1080	1.62916	0.67598
cbu1122	0.833848	0.125742
cbu1138	235.949	71.3817
cbu1157	0.898113	0.231616
cbu1187	1.30554	0.242571
cbu1394	123.544	13.3423
cbu1577	0.478469	0.137732

## Sheet: TFs vs RFs
Fold change in expression (TFs vs RFs)
	Avg	SD
lpg1336	1863.62	785.333
lpg1386	29033.3	4759.68
lpg0910	3492.93	744.403
lpg0704	4.34424	0.640483
lpg2641	6916.54	1155.53
lpg1595	127.996	5.24747
lpg1697	101.902	29.4768
lpg2127	553.672	61.6001
lpg1582	5028.03	1344.77
lpg2207	20.51	1.62058
lpg1514	15.0648	2.16518

## Sheet: SCVs WT vs ∆rpoS
Fold change in expression (SCVs, WT vs ∆rpoS)	WT		∆rpoS		P-value (WT vs ∆rpoS)
	Avg	SD	Avg	SD
cbu0053	3.87564	0.961284	0.097129	0.0233196	0.00513267
cbu0318	31.8451	4.25104	0.516546	0.0553113	0.000478916
cbu0957	2.55333	0.147669	0.0773085	0.00244494	1.87648e-05
cbu1080	0.891031	0.369711	3.04844	0.153485	0.00159095
cbu1122	0.271212	0.0408981	0.438674	0.0576672	0.0285727
cbu1138	33.4643	10.124	0.255032	0.0413015	0.00974165
cbu1157	0.182573	0.0525554	0.401956	0.022216	0.465794
cbu1187	0.39424	0.0732504	0.893613	0.110209	0.00593832
cbu1394	9.48868	1.02474	0.320079	0.105234	0.000229291
cbu1577	0.182573	0.0525554	0.456491	0.0728038	0.0125045

## Sheet: TFs WT vs ∆rpoS
Fold change in expression (TFs, WT vs ∆rpoS)	WT		∆rpoS		P-value (WT vs ∆rpoS)
	Avg	SD	Avg	SD
lpg1336	6.02269	2.53798	184.096	13.885	5.79947e-05
lpg1386	22.6561	3.71421	4.34761	0.568661	0.00232503
lpg0910	38.1827	8.13739	537.106	85.8956	0.00121759
lpg0704	0.463604	0.0683504	2.54379	2.1107	0.504581
lpg2641	599.213	100.109	13.3828	0.835672	0.00116367
lpg1595	4.85018	0.198844	0.705692	0.347584	0.000126756
lpg1697	4.34585	1.25711	4.67788	0.710846	0.761367
lpg2127	4.29365	0.4777	4.88124	0.304935	0.216456
lpg1582	123.179	32.9447	11.3207	0.869953	0.00864797
lpg2207	8.5295	0.673952	1.66622	0.927791	0.0010677
lpg1514	2.77355	0.398625	10.3935	0.938705	0.000453846

## Sheet: SCVs ACCMD vs oTr1
Fold change in expression (SCV, ACCMD vs oTr1)	ACCMD		oTr1		P-value (ACCMD vs oTr1)
	Avg	SD	Avg	SD
cbu0053	3.87564	0.961284	4.61195	0.328272	0.478094
cbu0318	31.8451	4.25104	29.9902	11.3355	0.854626
cbu0957	2.55333	0.147669	2.1761	0.720167	0.5444
cbu1080	0.891031	0.369711	3.30094	1.06068	0.067657
cbu1122	0.271212	0.0408981	0.50608	0.117054	0.0896727
cbu1138	33.4643	10.124	20.4303	2.4944	0.260729
cbu1157	0.182573	0.0525554	0.979979	0.13797	0.0172888
cbu1187	0.39424	0.0732504	7.33551	1.7098	0.0122011
cbu1394	9.48868	1.02474	25.7355	2.34051	0.00378525
cbu1577	0.182573	0.0525554	0.608954	0.234265	0.0998852
