# Supplementary material for: LD-transpeptidase-mediated cell envelope remodeling enables developmental transitions and survival in Coxiella burnetii and Legionella pneumophila
Source: J Bacteriol. 2025 Jan 23;207(2):e00247-24. doi: 10.1128/jb.00247-24 (PMC11841132; doi:10.1128/jb.00247-24)
Supplement: Table S5 — MICs comparison between RFs and TFs of L. pneumophila. [file jb.00247-24-s0006.xlsx]

## Sheet: RF vs TF
MICs comparison between RFs and TFs of L. pneumophila
	MIC (µg/mL)
	RF	TF
AMP	8.5	>68
LEX	100	>200
CRO	25	>200
ATM	>200	>200
TBPM	1000	250
SDS*	0.0125	0.1
EDTA**	1.25	≥20
*expressed in %
**expressed in mM

## Sheet: WT vs ∆lpg1386
MICs comparison between TFs of wild-type (WT) and ∆lpg1386 strains of L. pneumophila
	MIC (µg/mL)
	WT	∆lpg1386
AMP	>136	34
LEX	>400	25
CRO	>400	25
ATM	>400	200
TBPM	500	>2000
MEPM	50	≥200
SDS*	0.2	>0.8%
EDTA**	>40	>40
*expressed in %
**expressed in mM
