# Supplementary material for: LD-transpeptidase-mediated cell envelope remodeling enables developmental transitions and survival in Coxiella burnetii and Legionella pneumophila
Source: J Bacteriol. 2025 Jan 23;207(2):e00247-24. doi: 10.1128/jb.00247-24 (PMC11841132; doi:10.1128/jb.00247-24)
Supplement: Table S6 — Relative abundance (%) of PG structures in SCV variants of WT and rpoS knock-out strains of C. burnetii.*J: mesoDAP. [file jb.00247-24-s0007.xlsx]

## Sheet: Sheet1
Table S5. Relative abundance (%) of PG structures in SCV variants of WT and rpoS knock-out strains of C. burnetii.*J: mesoDAP.
		Structure	WT		∆rpoS
			Avg.	SD	Avg.	SD
Canonical PG structures	Tripeptide	GM-AEJ|1	0.0492785	0.000148746	0.036029	0.003645
	Tetrapeptide	GM-AEJA|1	0.219706	0.00796497	0.30266	0.0556049
		GM-AE|1	0.00180263	0.000149245	0.0052095	0.000995019
		GM-AEJAA|1	0.000778194	0.00056537	0	0
		GM-AEJIK|1	0.000330519	0.000467424	0.000392072	0.000554474
	PBP cross-links	GM-AEJA-gm-AEJA|2,GM-AEJAA-gm-AEJ|2	0.0425609	0.00126007	0.0827851	0.0124368
		GM-AEJAA-gm-AEJ-gm-AEJA|3,GM-AEJA-gm-AEJA-gm-AEJA|3	0.00190268	6.62188e-05	0.00096168	0.000138328
	LDT cross-links	GM-AEJ-gm-AEJ|2	0.0163685	0.000849039	0.00235052	0.000563241
		GM-AEJ-gm-AEJA|2,GM-AEJA-gm-AEJ|2	0.0383192	0.00113834	0.0139254	0.00229847
		GM-AEJ-gm-AEJ-gm-AEJ|3	0.00405795	0.000329664	0.000182566	4.2238e-05
		GM-AEJA-gm-AEJ-gm-AEJ|3,GM-AEJ-gm-AEJ-gm-AEJA|3	0.01502	0.000747613	0.0031491	0.00058614
		GM-AEJAA-gm-AEJ-gm-AEJ|3,GM-AEJA-gm-AEJ-gm-AEJA|3,GM-AEJ-gm-AEJA-gm-AEJA|3	0.0145421	0.000772539	0.0138926	0.00202597
Beta-barrel tethering		GM-AEJGGPDYVPAPS|1	0.0211194	0.00155627	0	0
		GM-AEJGGPDYVPAPSY|1	0.00400131	0.000613363	0	0
		GM-AEJGGPDYVPAPSYA|1,GM-AEJAGGPDYVPAPSY|1	0	0	0.000876317	0.00061997
		GM-AEJGGPD|1	0.00263569	0.000217125	0	0
		GM-AEJGGPDYVPA|1,GM-AEJAGGPDYVP|1	0.00124766	6.46723e-05	0	0
		GM-AEJGGPDYVPAPS-gm-AEJA|2,GM-AEJAGGPDYVPAPS-gm-AEJ|2	0.00251455	0.000311582	0	0
		GM-AEJGGPDYVPAPS-gm-AEJ|2	0.00143102	0.00101228	0	0
		GM-AEJGGPD-gm-AEJA|2,GM-AEJAGGPD-gm-AEJ|2	0.00110287	3.5219e-05	0	0
		GM-AEJGGPDYVPAPS-gm-AEJ|2	0.000638497	0.000902971	0	0
		GM-AEJAGGPDYVPAPS|1	0.0034934	0.000383696	0.00133362	6.95367e-05
		GM-AEJGGPDIPM|1	0.00819148	0.000453944	0	0
		GM-AEJGGPDIPM-gm-AEJA|2,GM-AEJAGGPDIPM-gm-AEJ|2	0.000664454	0.000471307	0	0
		GM-AEJGGIEVPH|1	0.000136728	1.93111e-05	0	0
LimB tethering		GM-AEJAKL|1	0.0587339	0.00152684	0.0232849	0.00616337
		GM-AEJPSAKLGT|1	0.00531337	0.000341524	0.00335169	0.000530138
		GM-AEJAK|1	0.00245748	0.000264462	0.00184566	0.000216
Non-canonical amino acids		GM-AEJG|1	0.0160714	0.00198674	0.0220831	0.00163184
		GM-AEJS|1	0.0129278	0.00132295	0.0105459	0.000660425
		GM-AEJC|1	0.00417832	0.000863672	0	0
		GM-AEJD|1	0.00179553	9.2018e-05	0	0
		GM-AEJG-gm-AEJ|2	0.0136849	2.24227e-05	0.00115354	0.000841533
		GM-AEJG-gm-AEJA|2,GM-AEJAG-gm-AEJ|2	0.00887601	0.000551174	0.00454901	0.000360513
		GM-AEJS-gm-AEJA|2,GM-AEJAS-gm-AEJ|2	0.00370852	0.000149326	0.00260374	0.000421689
		GM-AEJS-gm-AEJ|2	0.00239916	0.000359661	0	0
		GM-AEJC-gm-AEJA|2	0.00100134	0.000735337	0	0
		GM-AEJC-gm-AEJ|2	0.00115299	0.000170683	0	0
		GM-AEJG-gm-AEJ-gm-AEJ|3	0.00295276	0.000258301	0	0
		GM-AEJAG-gm-AEJ-gm-AEJ|3,GM-AEJG-gm-AEJ-gm-AEJA|3	0.00190082	0.000205803	0	0
Anhydro		GM (Anh) |0	0	0	0.00749932	0.00104116
		GM (x2) (Anh) |0	0	0	0.00195862	0.000427189
		GM-AEJAKL (Anh) |1	0.0122926	0.000597966	0.00139283	0.000988342
		GM-AE (Anh) |1	0.00036434	0.000515255	0	0
		GM-AEJA (Anh) |1	0.00489604	0.000319665	0.00282996	0.000237648
		GM-AEJAGGPDYVPAPS (Anh) |1	0.000815417	0.000578069	0	0
		GM-AEJA-gm-AEJA (Anh) |2,GM-AEJAA-gm-AEJ (Anh) |2	0.0513773	0.00338503	0.07325	0.0112149
		GM-AEJ-gm-AEJA (Anh) |2,GM-AEJA-gm-AEJ (Anh) |2	0.00600923	0.000158841	0.00907902	0.00138383
		GM-AEJG-gm-AEJA (Anh) |2,GM-AEJAG-gm-AEJ (Anh) |2	0.0029108	0.000132919	0.00183683	0.000227104
		GM-AEJGGPDYVPAPS-gm-AEJA (Anh) |2,GM-AEJAGGPDYVPAPS-gm-AEJ (Anh) |2	0.00187218	0.000254234	0	0
		GM-AEJS-gm-AEJA (Anh) |2,GM-AEJAS-gm-AEJ (Anh) |2	0.0019425	0.0001774	0.00119459	0.000846633
		GM-AEJS-gm-AEJA (Anh) |2	0	0	0.000383933	0.000542963
		GM-AEJAA-gm-AEJ-gm-AEJ (Anh) |3,GM-AEJA-gm-AEJ-gm-AEJA (Anh) |3,GM-AEJ-gm-AEJA-gm-AEJA (Anh) |3	0.00735033	0.00012078	0.00635207	0.00115527
		GM-AEJGGPDYVPAPSYA-gm-AEJ-gm-AEJ (Anh) |3,GM-AEJAGGPDYVPAPSY-gm-AEJ-gm-AEJ (Anh) |3,GM-AEJGGPDYVPAPSY-gm-AEJ-gm-AEJA (Anh) |3	0.00176057	0.00248983	0	0
		GM-AEJAA-gm-AEJ-gm-AEJA (Anh) |3,GM-AEJA-gm-AEJA-gm-AEJA (Anh) |3	0.00306406	0.000159438	0.00128892	0.000171288
		GM-AEJA-gm-AEJ-gm-AEJ (Anh) |3,GM-AEJ-gm-AEJ-gm-AEJA (Anh) |3	0.00182911	0.000307404	0.000711619	0.000508388
		GM-AEJAGGPDYVPAPS (Double_Anh) |1	0.00494352	0.00048324	0	0
		GM-AEJA-gm-AEJA (Double_Anh) |2,GM-AEJAA-gm-AEJ (Double_Anh) |2	0.0195604	0.000840339	0.00913134	0.0022819
		GM-AEJ-gm-AEJA (Double_Anh) |2,GM-AEJA-gm-AEJ (Double_Anh) |2	0.00140779	1.20121e-05	0	0
		GM-AEJGGPDYVPAPSY-gm-AEJ (Double_Anh) |2	0.000322584	0.000456203	0.00371654	0.000486006
		GM-AEJAA-gm-AEJ-gm-AEJA (Double_Anh) |3,GM-AEJA-gm-AEJA-gm-AEJA (Double_Anh) |3	0.00242138	0.00052999	0	0
		GM-AEJAA-gm-AEJ-gm-AEJ (Double_Anh) |3,GM-AEJA-gm-AEJ-gm-AEJA (Double_Anh) |3,GM-AEJ-gm-AEJA-gm-AEJA (Double_Anh) |3	0.00178828	0.000321133	0.00239633	0.000216311
Deacetylation		GM-AEJA (DeAc) |1	0.0202913	0.00647143	0.00182151	0.000204323
		GM-AEJG (DeAc) |1	0.00240279	0.000460936	0	0
		GM-AEJ (DeAc) |1	0.00200403	0.000216605	0	0
		GM-AEJ-gm-AEJA (DeAc) |2,GM-AEJA-gm-AEJ (DeAc) |2	0.0124163	0.00112161	0	0
		GM-AEJA-gm-AEJA (DeAc) |2,GM-AEJAA-gm-AEJ (DeAc) |2	0.00423568	0.000787953	0	0
		GM-AEJ-gm-AEJ (DeAc) |2	0.00181434	0.000263395	0	0
		GM-AEJG-gm-AEJ (DeAc) |2	0.00166846	0.000407702	0	0
		GM-AEJA-gm-AEJ-gm-AEJ (DeAc) |3,GM-AEJ-gm-AEJ-gm-AEJA (DeAc) |3	0.00236586	4.30618e-05	0	0
		GM-AEJAA-gm-AEJ-gm-AEJ (DeAc) |3,GM-AEJA-gm-AEJ-gm-AEJA (DeAc) |3,GM-AEJ-gm-AEJA-gm-AEJA (DeAc) |3	0.000320841	0.000453737	0	0
Anhydro_Deacetylation		GM-AEJA-gm-AEJA (DeAc_Anh) |2,GM-AEJAA-gm-AEJ (DeAc_Anh) |2	0.00149507	0.000571152	0.00287053	0.000447404
Amidase product		GM (x3) (Amidase Product) |0	0.00175471	2.70902e-05	0.00239908	0.000890234
		GM (x3) (Amidase Product) |0	0	0	0.00239908	0.000890234
		GM-AEJA (Amidase Product) |1	0.00214599	0.000225405	0.00287053	0.000447404
		GM-AEJ (Amidase Product) |1	0.000372251	0.000526442	0.00217779	0.00013193
		GM-AEJA-gm-AEJA (Amidase Product) |2,GM-AEJAA-gm-AEJ (Amidase Product) |2	0.0146122	0.000857973	0.0440098	0.00481729
		GM-AEJ-gm-AEJA (Amidase Product) |2,GM-AEJA-gm-AEJ (Amidase Product) |2	0.00346845	0.000377605	0.00371654	0.000486006
Amidation		GM-AE (Amidated) |1	0	0	0.00117875	0.000166284
		GM-AEJ (Amidated) |1	0.0113136	0.00115193	0	0
		GM-AEJGG (Amidated) |1	0.00168391	0.000315611	0	0
O-acetylation		GM-AEJGGPDY (O-Acetylated) |1	0	0	0.000870869	0.00123159
		GM-AEJ (O-Acetylated) |1	0	0	0.00172977	0.00131969
Nude_Decay		GM (x3)|0,gm-GM (x2)|0	0	0	0.000406336	0.000574645
		GM|0	0	0	0.000382085	0.000540349
		gm-GM-AEJAA|1	0.00721322	0.000355047	0.00124443	0.000880268
		gm-GM-AEJAKL|1	0.00194867	6.60218e-05	0.000854492	0.000606005
		gm-GM-AEJGGPDYVPAPS|1	0.00154462	6.24466e-05	0.00176075	0.000147208
		gm-GM-AEJG|1	0.00134045	0.000110512	0.00250596	0.000159363
		gm-GM-AEJS|1	0	0	0.00111891	2.22887e-05
		gm-GM-AEJA|1	0.0340872	0.000660517	0.0874202	0.0086064
		gm-GM-AEJA-gm-AEJA|2,gm-GM-AEJAA-gm-AEJ|2	0.0116875	0.000954108	0.0190445	0.00334707
		gm-GM-AEJ-gm-AEJA|2,gm-GM-AEJA-gm-AEJ|2	0.00354769	0.000131719	0.00116678	6.8426e-05
		gm-GM-AEJ|1	0.0024456	0.000138741	0.00389512	0.000293156
		gm-GM-AEJAA-gm-AEJ-gm-AEJ|3,gm-GM-AEJA-gm-AEJ-gm-AEJA|3,gm-GM-AEJ-gm-AEJA-gm-AEJA|3	0	0	0.00258019	0.000378628
		M-AEJA|1	0.0258677	0.000324582	0.0570476	0.00428469
		M-AEJ|1	0.0074628	0.000646989	0.00909041	0.00117676
		M-AEJAKL|1	0.00272479	0.0001087	0.00122306	0.000870122
		M-AEJG|1	0.000739786	0.000536639	0.00520778	0.000592614
		M-AEJS|1	0	0	0.00247494	0.000182755
		M-AEJA-gm-AEJA|2,M-AEJAA-gm-AEJ|2	0	0	0.000446714	0.000631748
		M-AEJA-gm-AEJA|2,M-AEJAA-gm-AEJ|2	0	0	0.0014719	0.00107026
Na+/K+ adducts		Na+ GM|0	0	0	0.000395793	0.000559736
		Na+ GM-AEJAKL|1	0	0	0.000665228	0.000471423
		Na+ GM-AEJA|1	0.00247125	0.000140333	0.00336939	0.00044589
		Na+ GM-AEJ|1	0.00151669	0.000186072	0.00188655	0.000349347
		Na+ GM-AEJGGPDYVPAPS|1	0.00106034	0.00075075	0	0
		Na+ GM-AEJG|1	0.000750595	0.000549234	0.00155337	0.000210453
		Na+ GM-AEJS|1	0.000359396	0.000508263	0	0
		Na+ GM-AE|1	0	0	0.00127771	0.000179736
		Na+ GM-AEJGGPDYVPAPS|1	0.00062403	0.000882512	0	0
		Na+ GM-AEJ-gm-AEJA|2,Na+ GM-AEJA-gm-AEJ|2	0.00154865	0.000118163	0.00175257	7.17654e-05
		Na+ GM-AEJA-gm-AEJA|2,Na+ GM-AEJAA-gm-AEJ|2	0.00133622	0.000207603	0.00435192	0.000864718
		Na+ GM-AEJG-gm-AEJ|2	0.000331018	0.00046813	0	0
		Na+ GM-AEJ-gm-AEJ|2	0.00104076	3.5584e-05	0	0
		Na+ GM-AEJA-gm-AEJ-gm-AEJ|3,Na+ GM-AEJ-gm-AEJ-gm-AEJA|3	0.000684522	0.000484129	0	0
		Na+ GM-AEJAA-gm-AEJ-gm-AEJ|3,Na+ GM-AEJA-gm-AEJ-gm-AEJA|3,Na+ GM-AEJ-gm-AEJA-gm-AEJA|3	0	0	0.00146028	0.000246035
		K+ GM-AEJA|1	0	0	0.00192919	6.81104e-05
		K+ GM-AEJA-gm-AEJA|2,K+ GM-AEJAA-gm-AEJ|2	0	0	0.000367413	0.000519601
		K+ GM-AEJG-gm-AEJA|2,K+ GM-AEJAG-gm-AEJ|2	0	0	0.000798167	0.000590114
