# Supplementary material for: LD-transpeptidase-mediated cell envelope remodeling enables developmental transitions and survival in Coxiella burnetii and Legionella pneumophila
Source: J Bacteriol. 2025 Jan 23;207(2):e00247-24. doi: 10.1128/jb.00247-24 (PMC11841132; doi:10.1128/jb.00247-24)
Supplement: Table S7 — Relative abundance (%) of PG structures in TF variants of WT and rpoS knock-out strains of L. pneumophila.*J: mesoDAP. [file jb.00247-24-s0008.xlsx]

## Sheet: Sheet1
Table S6. Relative abundance (%) of PG structures in TF variants of WT and rpoS knock-out strains of L. pneumophila.*J: mesoDAP.
		Structure	WT		∆rpoS
			Avg.	SD	Avg.	SD
Canonical PG structures	Tripeptide	GM-AEJ|1	0.114206	0.0105792	0.0103159	0.00402985
	Tetrapeptide	GM-AEJA|1	0.12549	0.0053233	0.14916	0.0183111
		GM-AE|1	0.022947	0.000387653	0.0478228	0.00353086
	PBP cross-links	GM-AEJA-gm-AEJA|2,GM-AEJAA-gm-AEJ|2	0.0255957	0.00256573	0.0565142	0.00399036
		GM-AEJAA-gm-AEJ-gm-AEJA|3,GM-AEJA-gm-AEJA-gm-AEJA|3	0.00041036	2.62738e-06	0.00104719	7.28225e-05
	LDT cross-links	GM-AEJ-gm-AEJ|2	0.035508	0.000239986	0.0221862	0.00127961
		GM-AEJ-gm-AEJA|2,GM-AEJA-gm-AEJ|2	0.040324	0.0012493	0.0856451	0.00451535
		GM-AEJ-gm-AEJ-gm-AEJ|3	0.00362908	0.000357429	0.00327196	9.01247e-05
		GM-AEJA-gm-AEJ-gm-AEJ|3,GM-AEJ-gm-AEJ-gm-AEJA|3	0.00713113	0.000411014	0.0164306	0.000154171
		GM-AEJAA-gm-AEJ-gm-AEJ|3,GM-AEJA-gm-AEJ-gm-AEJA|3,GM-AEJ-gm-AEJA-gm-AEJA|3	0.00200184	0.000141723	0.00244465	0.000195329
Beta-barrel tethering		GM-AEJGTM|1	0	0	0.00392825	0.000275991
		GM-AEJGTMG|1	0.00190441	0.00020561	0	0
		GM-AEJGTMGPVCTP|1	0.0014651	6.60579e-05	0.000344879	0.000487732
Lpg1810 tethering		GM-AEJKTPAPPEKDIT|1	0.000331579	1.65306e-05	8.0399e-05	1.74641e-05
		GM-AEJKTPAPPE|1	0.000338827	1.18615e-05	8.85336e-05	1.42906e-05
		GM-AEJKTP|1	4.90524e-05	6.65064e-06	0	0
		GM-AEJKTPAPPEKDI|1	1.3166e-05	9.67372e-06	0	0
		GM-AEJKTPAPPEKDIT-gm-AEJ|2	0.000132564	1.64635e-05	5.58241e-05	1.86238e-05
		GM-AEJKTPAPPEKDIT-gm-AEJA|2	8.64466e-05	7.42042e-06	9.59935e-06	1.35755e-05
		GM-AEJKTPAPPE-gm-AEJ|2	6.12054e-05	9.62916e-06	0	0
		GM-AEJKTPAPPE-gm-AEJA|2	2.83442e-05	2.02123e-05	0	0
		GM-AEJKTPAPPEKDIT-gm-AEJ-gm-AEJ|3	3.22079e-06	4.55489e-06	0	0
		GM-AEJKTPAPPEKDIT-gm-AEJ-gm-AEJA|3	2.37813e-06	3.36318e-06	0	0
Lpg2942 tethering		GM-AEJGTVGEAQQDGK|1	0.000278873	9.43749e-06	2.13989e-05	1.51998e-05
		GM-AEJGTVGEAQ|1	9.37812e-05	6.667e-05	3.65728e-05	2.98932e-05
		GM-AEJGTVG|1	0	0	0.00034199	3.28147e-05
		GM-AEJGTVGEA|1	0.00425438	0.000797237	0.0105307	0.000199352
		GM-AEJGTVGE|1	0.00355888	0.00044895	0.0054591	0.000414409
		GM-AEJGTVGEAQQDGK-gm-AEJ|2	2.34402e-05	1.65749e-05	0	0
		GM-AEJGTVGE-gm-AEJ|2	0.000320487	0.000453236	0.000808433	7.8833e-05
		GM-AEJGTVGEA-gm-AEJA|2	0.000103423	9.66356e-06	0.000339783	1.4648e-05
		GM-AEJGTVGE-gm-AEJA|2,GM-AEJGTVGEA-gm-AEJ|2	7.44492e-05	1.82915e-05	0.00019346	1.84461e-05
		GM-AEJGTVGEAQQDGK-gm-AEJ-gm-AEJ|3	6.33876e-05	8.96436e-05	6.24368e-05	8.8299e-05
		GM-AEJGTVGEA-gm-AEJ-gm-AEJ|3,GM-AEJGTVGE-gm-AEJ-gm-AEJA|3	4.52405e-06	6.39797e-06	0	0
		GM-AEJGTVGEAQ-gm-AEJ-gm-AEJ|3	2.0196e-05	1.43533e-05	9.65189e-05	7.14079e-05
		GM-AEJGTVGE-gm-AEJ-gm-AEJ|3	0	0	7.32801e-05	5.31803e-05
Non-canonical amino acids		GM-AEJG|1	0.0016111	0.000182401	0.00170207	0.00134823
		GM-AEJS|1	0.00122372	0.000129312	0	0
		GM-AEJG-gm-AEJ|2	0.00191965	0.000123721	0.00212543	0.000162097
		GM-AEJS-gm-AEJ|2	0.000750591	0.000532085	0	0
		GM-AEJG-gm-AEJA|2	0	0	0.00126342	0.000161774
		GM-AEJE-gm-AEJ|2	0	0	0.00201887	0.000220183
		GM-AEJE-gm-AEJ-gm-AEJ|3	0	0	0.00244904	0.000299177
Anhydro		GM (Anh) |0	0.00164233	0.000316749	0.00186247	0.000375811
		GM-AEJA (Anh) |1	0.00315835	0.000146345	0.00850813	0.000613073
		GM-AEJ (Anh) |1	0.00176423	8.35087e-05	0	0
		GM-AEJGTVGEA (Anh) |1	0.00111573	0.000159682	0.00401167	0.000126258
		GM-AEJKTPAPPE (Anh) |1	0.00143248	0.000138046	0	0
		GM-AE (Anh) |1	0.00170368	0.000125308	0.00160903	0.000156215
		GM-AEJGTMGPVCTP (Anh) |1	0.000333608	0.000471793	0	0
		GM-AEJA-gm-AEJA (Anh) |2,GM-AEJAA-gm-AEJ (Anh) |2	0.00838015	0.00233414	0.0433658	0.00394746
		GM-AEJ-gm-AEJA (Anh) |2,GM-AEJA-gm-AEJ (Anh) |2	0.00358744	0.000170978	0.0134763	0.000622839
		GM-AEJ-gm-AEJ (Anh) |2	0.00121018	5.42787e-05	0.00166334	0.000242124
		GM-AEJGTMGPV-gm-AEJA (Anh) |2	0	0	0.00210146	0.000185463
		GM-AEJA-gm-AEJ-gm-AEJ (Anh) |3,GM-AEJ-gm-AEJ-gm-AEJA (Anh) |3	0.0013559	5.58572e-05	0.00238814	0.000163548
		GM-AEJAA-gm-AEJ-gm-AEJ (Anh) |3,GM-AEJA-gm-AEJ-gm-AEJA (Anh) |3,GM-AEJ-gm-AEJA-gm-AEJA (Anh) |3	0	0	0.00123353	6.99825e-05
		GM-AEJAA-gm-AEJ-gm-AEJA (Anh) |3,GM-AEJA-gm-AEJA-gm-AEJA (Anh) |3	0	0	0.00116477	0.000176085
		GM-AEJGTMGPV-gm-AEJA-gm-AEJA (Anh) |3	0	0	0.000443199	0.000626778
		GM-AEJGTVGEAQQDGK (Double_Anh) |1	0	0	0.000352713	0.000498811
		GM-AEJA-gm-AEJA (Double_Anh) |2,GM-AEJAA-gm-AEJ (Double_Anh) |2	0.000565848	0.00080023	0.00632908	0.000428921
		GM-AEJAA-gm-AEJ-gm-AEJA (Double_Anh) |3,GM-AEJA-gm-AEJA-gm-AEJA (Double_Anh) |3	0	0	0.000328263	0.000464234
Deacetylation		GM (x2) (DeAc) |0	0	0	0.000394751	0.000558262
		GM (DeAc) |0	0	0	0.000798218	0.000568145
		GM (x3) (DeAc) |0	0	0	0.0011675	0.000137594
		GM-AEJA (DeAc) |1	0.0601056	0.00252502	0.0505903	0.0112001
		GM-AEJ (DeAc) |1	0.0485732	0.00578711	0.00219472	0.000155629
		GM-AE (DeAc) |1	0.0130454	0.000498558	0.0134009	0.00462268
		GM-AEJGTVGEA (DeAc) |1	0	0	0.00286991	0.000340429
		GM-AEJGTVGE (DeAc) |1	0	0	0.000777336	0.000550942
		GM-AEJGTM (DeAc) |1	0	0	0.00282765	0.000224708
		GM-AEJGTMG (DeAc) |1	0.00964379	0.00148864	0	0
		GM-AEJG (DeAc) |1	0.00198477	6.11017e-05	0.00275739	0.000198518
		GM-AEJGG (DeAc) |1	0.000612558	0.000866287	0	0
		GM-AEJ-gm-AEJA (DeAc) |2,GM-AEJA-gm-AEJ (DeAc) |2	0.0640324	0.00573258	0.0384862	0.00344276
		GM-AEJ-gm-AEJ (DeAc) |2	0.0445805	0.00550081	0.00569229	0.000665202
		GM-AEJGTMGPV-gm-AEJ (DeAc) |2	0.000752455	0.000540414	0	0
		GM-AEJA-gm-AEJA (DeAc) |2,GM-AEJAA-gm-AEJ (DeAc) |2	0.0195532	0.000987647	0.0224242	0.00220033
		GM-AEJGTMG-gm-AEJA (DeAc) |2	0.00375621	0.000213298	0.00167713	8.43319e-05
		GM-AEJGTMG-gm-AEJ (DeAc) |2	0.00260225	0.000226075	0	0
		GM-AEJG-gm-AEJ (DeAc) |2	0.00238658	0.000207333	0	0
		GM-AEJAA-gm-AEJ-gm-AEJA (DeAc) |3,GM-AEJA-gm-AEJA-gm-AEJA (DeAc) |3	0	0	0.000343476	0.000485748
		GM-AEJA-gm-AEJ-gm-AEJ (DeAc) |3,GM-AEJ-gm-AEJ-gm-AEJA (DeAc) |3	0.0119938	0.000411113	0.0059228	0.000211239
		GM-AEJ-gm-AEJ-gm-AEJ (DeAc) |3	0.00692747	0.000494971	0.00154892	0.000135437
		GM-AEJAA-gm-AEJ-gm-AEJ (DeAc) |3,GM-AEJA-gm-AEJ-gm-AEJA (DeAc) |3,GM-AEJ-gm-AEJA-gm-AEJA (DeAc) |3	0.00266417	0.000136492	0.00177497	0.000109701
		GM-AEJGTMGPV-gm-AEJ-gm-AEJ (DeAc) |3	0.000317734	0.000449344	0	0
Anhydro_Deacetylation		GM-AEJA (DeAc_Anh) |1	0	0	0.001185	8.85178e-05
		GM-AEJGTMGPVCTP (DeAc_Anh) |1	0.00142574	0.00100837	0	0
		GM-AEJ-gm-AEJ (DeAc_Anh) |2	0.00122043	0.00013573	0	0
		GM-AEJA-gm-AEJA (DeAc_Anh) |2,GM-AEJAA-gm-AEJ (DeAc_Anh) |2	0.00482648	0.000323184	0.0197692	0.00103673
		GM-AEJ-gm-AEJA (DeAc_Anh) |2,GM-AEJA-gm-AEJ (DeAc_Anh) |2	0.00295246	0.000115246	0.00505049	0.000245928
		GM-AEJ-gm-AEJ (DeAc_Anh) |2	0.00122043	0.00013573	0.0046473	0.000782446
		GM-AEJA-gm-AEJ-gm-AEJ (DeAc_Anh) |3,GM-AEJ-gm-AEJ-gm-AEJA (DeAc_Anh) |3	0.00168576	6.57811e-05	0	0
Amidase product		GM (x3) (Amidase Product) |0	0.000339411	0.00048	0	0
		GM-AEJ (Amidase Product) |1	0.00196046	0.000285663	0.00162438	8.48915e-05
		GM-AEJA (Amidase Product) |1	0.00166095	0.000190462	0.00193853	0.00139821
		GM-AEJE (Amidase Product) |1	0	0	0.0046473	0.000782446
		GM-AEJ-gm-AEJ (Amidase Product) |2	0.002701	0.000198251	0.00325563	0.000467309
		GM-AEJE-gm-AEJ (Amidase Product) |2	0	0	0.00173323	0.000169964
		GM-AEJE-gm-AEJA (Amidase Product) |2	0	0	0.00110141	0.000104258
		GM-AEJD-gm-AEJ (Amidase Product) |2	0	0	0.00178349	7.96416e-05
		GM-AEJ-gm-AEJ-gm-AEJ (Amidase Product) |3	0.00203967	3.74396e-05	0.00135338	0.000177977
		GM-AEJG-gm-AEJ-gm-AEJ (Amidase Product) |3	0.00119601	0.000124277	0	0
		GM-AEJGTM-gm-AEJ-gm-AEJA (Amidase Product) |3	0.00152791	0.000410939	0	0
		GM-AEJD-gm-AEJ-gm-AEJA (Amidase Product) |3	0	0	0.00151022	0.000186822
Amidation		GM-AEJGTMGPV (Amidated) |1	0.00165078	0.000208967	0.000693408	0.000495451
		GM-AE (Amidated) |1	0.00163499	0.000245698	0	0
		GM-AEJG-gm-AEJ (Amidated) |2	0.00578774	0.000557268	0.00693768	0.000609846
		GM-AEJ-gm-AEJ (Amidated) |2	0.000749827	0.000530875	0	0
		GM-AEJG-gm-AEJ-gm-AEJ (Amidated) |3	0.00605843	0.000579679	0.00184367	4.08474e-05
O-acetylation		GM-AEJ (O-Acetylated) |1	0.00777597	0.00110301	0.00560071	0.000324783
		GM-AEJGTMGPVC (O-Acetylated) |1	0	0	0.00129701	4.38505e-05
		GM-AEJ-gm-AEJ (O-Acetylated) |2	0.00166502	0.00041365	0.00160757	0.000106816
		GM-AEJG-gm-AEJA (O-Acetylated) |2	0	0	0.0020491	6.96573e-05
		GM-AEJG-gm-AEJ (O-Acetylated) |2	0	0	0.000941026	0.000675797
		GM-AEJGTM-gm-AEJA (O-Acetylated) |2	0	0	0.00103998	1.97278e-05
		GM-AEJGTM-gm-AEJA-gm-AEJA (O-Acetylated) |3	0	0	0.001029	4.24381e-05
		GM-AEJGTVGEAQ-gm-AEJ-gm-AEJ (O-Acetylated) |3	0	0	1.16758e-05	1.65121e-05
Nude_Decay		GM|0	0	0	0.00673795	0.000257285
		GM (x3)|0,gm-GM (x2)|0	0	0	0.0024085	0.00039316
		GM (x2)|0,gm-GM|0	0	0	0.00267816	0.000246542
		gm-GM-AEJA|1	0.00836707	0.00532591	0.0261647	0.00401358
		gm-GM-AEJGTVG|1	0.00273293	0.000208023	0	0
		gm-GM-AEJ|1	0.00184094	6.7985e-05	0.00143306	6.57243e-05
		gm-GM-AEJGT|1	0.000458578	0.000648528	0	0
		gm-GM-AE|1	0	0	0.00160573	0.000244533
		gm-GM-AEJGTVGEA|1	0.000352821	0.000498965	0.00112918	0.000110271
		gm-GM-AEJA-gm-AEJA|2,gm-GM-AEJAA-gm-AEJ|2	0.000617004	0.000872576	0.00404603	0.000122834
		gm-GM-AEJ-gm-AEJA|2,gm-GM-AEJA-gm-AEJ|2	0	0	0.00214855	3.7634e-05
		M|0	0	0	0.00125262	0.000156889
		M-AEJA|1	0.0413768	0.000749528	0.0494072	0.00316801
		M-AEJ|1	0.0242664	0.00268744	0.00266564	0.00120968
		M-AE|1	0.00361221	0.000230994	0.00413291	0.000453927
		M-AEJGTMG|1	0.00204286	0.000181361	0	0
		M-AEJG|1	0.00131049	0.000135953	0.000884722	0.000626897
		M-AEJE|1	0	0	0.00103824	4.06752e-05
		M-AEJGTMGPVCTPG-gm-AEJA|2	0.00259738	0.00367325	0	0
		M-AEJ-gm-AEJA|2,M-AEJA-gm-AEJ|2	0.00149676	3.12343e-05	0.0025019	0.000131071
		M-AEJG-gm-AEJ|2	0.00123038	4.12298e-05	0.000335212	0.000474062
		M-AEJ-gm-AEJ|2	0.00110128	3.56091e-05	0	0
		M-AEJA-gm-AEJA|2,M-AEJAA-gm-AEJ|2	0.000373586	0.000528331	0.00148958	0.00106652
		M-AEJS-gm-AEJ-gm-AEJ|3	0	0	0.00105083	7.41434e-05
Na+ adducts		Na+ GM|0	0.000350241	0.000495316	0.0169847	0.00199112
		Na+ GM-AE|1	0.00667429	0.000226187	0.00685907	0.00174048
		Na+ GM-AEJ|1	0.00362311	0.000251922	0.00203625	0.00153448
		Na+ GM-AEJA|1	0.00257275	0.000108039	0.00644746	0.000500966
		Na+ GM-AEJG|1	0	0	0.000322106	0.000455526
		Na+ GM-AEJGTVGE|1	0	0	0.00179873	0.00080849
		Na+ GM-AEJ-gm-AEJA|2,Na+ GM-AEJA-gm-AEJ|2	0.00223735	0.000103742	0.00560437	0.000582426
		Na+ GM-AEJ-gm-AEJ|2	0.00219552	6.70303e-05	0.00201874	9.13273e-05
		Na+ GM-AEJA-gm-AEJA|2,Na+ GM-AEJAA-gm-AEJ|2	0.0014658	6.65989e-05	0.00348512	9.74381e-05
		Na+ GM-AEJGTVGE-gm-AEJ|2	0	0	0.00065095	0.000460305
		Na+ GM-AEJGTVGE-gm-AEJA|2,Na+ GM-AEJGTVGEA-gm-AEJ|2	0	0	0.00133077	1.92797e-05
		Na+ GM-AEJA-gm-AEJ-gm-AEJ|3,Na+ GM-AEJ-gm-AEJ-gm-AEJA|3	0	0	0.00116302	8.43288e-05
		Na+ GM-AEJGTVGEAQ-gm-AEJ-gm-AEJ|3	0	0	0.000716873	0.000509131
