# Supplementary material for: LD-transpeptidase-mediated cell envelope remodeling enables developmental transitions and survival in Coxiella burnetii and Legionella pneumophila
Source: J Bacteriol. 2025 Jan 23;207(2):e00247-24. doi: 10.1128/jb.00247-24 (PMC11841132; doi:10.1128/jb.00247-24)
Supplement: Table S8 — Relative abundance (%) of PG structures in SCV variants of C. burnetii harvested from infected oTr1 cells and ACCM-D broth.*J: mesoDAP. [file jb.00247-24-s0009.xlsx]

## Sheet: Sheet1
Table S7. Relative abundance (%) of PG structures in SCV variants of C. burnetii harvested from infected oTr1 cells and ACCM-D broth.*J: mesoDAP.
			oTr1		ACCM-D
		Structure	Avg.	SD	Avg.	SD
Canonical PG structures	Tripeptide	GM-AEJA|1	0.135002	0.0209344	0.219706	0.00796497
	Tetrapeptide	GM-AEJ|1	0.057352	0.00634001	0.0492785	0.000148746
		GM-AE|1	0.0312165	0.0117602	0.00180263	0.000149245
		GM-AEJAA|1	0.000616892	0.000872417	0.000778194	0.00056537
		GM-AEJIK|1	0	0	0.000330519	0.000467424
	PBP cross-links	GM-AEJA-gm-AEJA|2,GM-AEJAA-gm-AEJ|2	0.0260178	0.00872101	0.0425609	0.00126007
		GM-AEJAA-gm-AEJ-gm-AEJA|3,GM-AEJA-gm-AEJA-gm-AEJA|3	7.9485e-05	1.63387e-05	0.00190268	6.62188e-05
	LDT cross-links	GM-AEJ-gm-AEJ|2	0.0466781	0.00772318	0.0163685	0.000849039
		GM-AEJ-gm-AEJA|2,GM-AEJA-gm-AEJ|2	0.0345651	0.00632186	0.0383192	0.00113834
		GM-AEJA-gm-AEJ-gm-AEJ|3,GM-AEJ-gm-AEJ-gm-AEJA|3	0.0101891	0.000405993	0.01502	0.000747613
		GM-AEJ-gm-AEJ-gm-AEJ|3	0.00688975	0.000413104	0.00405795	0.000329664
		GM-AEJAA-gm-AEJ-gm-AEJ|3,GM-AEJA-gm-AEJ-gm-AEJA|3,GM-AEJ-gm-AEJA-gm-AEJA|3	0.00266364	0.000338674	0.0145421	0.000772539
Beta-barrel tethering		GM-AEJGGPDYVPAPS|1	0.0286996	0.00857481	0.0211194	0.00155627
		GM-AEJGGPDYVPAPSY|1	0.0144871	0.00489205	0.00400131	0.000613363
		GM-AEJGGPDYVPAPSYA|1,GM-AEJAGGPDYVPAPSY|1	0.00324392	0.00146938	0	0
		GM-AEJGGPDYVPAPSYAG|1	0.00211138	0.00151104	0	0
		GM-AEJGGPD|1	0.000633867	0.000896423	0.00263569	0.000217125
		GM-AEJGGPDY|1	0.000339688	0.000480391	0	0
		GM-AEJGGPDYVPA|1,GM-AEJAGGPDYVP|1	0	0	0.00124766	6.46723e-05
		GM-AEJGG|1	0.000611905	0.000865364	0	0
		GM-AEJGG-gm-AEJ|2	0.0013857	0.000295353	0	0
		GM-AEJGGPDYVPAPS-gm-AEJ|2	0.00215767	0.000638113	0.00143102	0.00101228
		GM-AEJGGPD-gm-AEJA|2,GM-AEJAGGPD-gm-AEJ|2	0	0	0.00110287	3.5219e-05
		GM-AEJGGPDYVPAPSY-gm-AEJ|2	0.00102038	0.000721615	0	0
		GM-AEJGGPDYVPAPS-gm-AEJA|2,GM-AEJAGGPDYVPAPS-gm-AEJ|2	0.000706942	0.000499934	0.00251455	0.000311582
		GM-AEJAG-gm-AEJ|2,GM-AEJG-gm-AEJA|2	0.00143288	0.0020264	0	0
		GM-AEJAGGPDYVPAPS|1	0.00866509	0.00389449	0.0034934	0.000383696
		GM-AEJGGPDIPM|1	0.00751429	0.00326404	0.00819148	0.000453944
		GM-AEJGGPDIPMNG|1	0.0006117	0.000865075	0	0
		GM-AEJAGGPDIPM|1	0.000932104	0.000707115	0	0
		GM-AEJGGPDIPMNG-gm-AEJA|2	0.00137175	0.00193995	0	0
		GM-AEJGGPDIPM-gm-AEJA|2,GM-AEJAGGPDIPM-gm-AEJ|2	0	0	0.000664454	0.000471307
		GM-AEJGGPDIPMN-gm-AEJA-gm-AEJA|3	0.000603573	0.000853581	0	0
		GM-AEJGGPDIPMN-gm-AEJ-gm-AEJA|3	0.000321615	0.000454832	0	0
		GM-AEJGGIEVPH|1	0.000153739	1.87107e-05	0.000136728	1.93111e-05
LimB tethering		GM-AEJAKL|1	0.00193943	0.000605149	0.0587339	0.00152684
		GM-AEJPSAKLGT|1	0.000675804	0.000478941	0.00531337	0.000341524
		GM-AEJAK|1	0	0	0.00245748	0.000264462
Non-canonical amino acids		GM-AEJG|1	0.0126957	0.00262049	0.0160714	0.00198674
		GM-AEJE|1	0.00749075	0.00372104	0	0
		GM-AEJS|1	0.00376306	0.00116581	0.0129278	0.00132295
		GM-AEJD|1	0.00603774	0.00290128	0.00179553	9.2018e-05
		GM-AEJC|1	0	0	0.00417832	0.000863672
		GM-AEJY|1	0.0015659	0.000184319	0	0
		GM-AEJT|1	0.000484931	0.000685796	0	0
		GM-AEJG-gm-AEJ|2	0.0135917	0.000832012	0.0136849	2.24227e-05
		GM-AEJE-gm-AEJ|2	0.00598829	0.000903044	0	0
		GM-AEJE-gm-AEJA|2	0.00161713	0.000179787	0	0
		GM-AEJG-gm-AEJA|2,GM-AEJAG-gm-AEJ|2	0.00255805	0.00182441	0.00887601	0.000551174
		GM-AEJD-gm-AEJ|2	0.0036661	0.000228089	0	0
		GM-AEJS-gm-AEJ|2	0.00270674	0.000231811	0.00239916	0.000359661
		GM-AEJS-gm-AEJA|2,GM-AEJAS-gm-AEJ|2	0.000362263	0.000512317	0.00370852	0.000149326
		GM-AEJT-gm-AEJA|2	0.00190025	0.000429889	0	0
		GM-AEJC-gm-AEJA|2	0	0	0.00100134	0.000735337
		GM-AEJC-gm-AEJ|2	0	0	0.00115299	0.000170683
		GM-AEJD-gm-AEJA|2	0.00190171	0.000694708	0	0
		GM-AEJAG-gm-AEJ-gm-AEJ|3,GM-AEJG-gm-AEJ-gm-AEJA|3	0	0	0.00190082	0.000205803
		GM-AEJG-gm-AEJ-gm-AEJ|3	0.00267659	0.000819751	0.00295276	0.000258301
		GM-AEJS-gm-AEJ-gm-AEJ|3	0.000322458	0.000456025	0	0
Anhydro		GM (x2) (Anh) |0	0.000848761	0.00120033	0	0
		GM (Anh) |0	0.00252803	0.00112025	0	0
		GM-AEJAGGPDYVPAPS (Anh) |1	0.002556	0.00118296	0.000815417	0.000578069
		GM-AEJA (Anh) |1	0.00204107	0.000312276	0.00489604	0.000319665
		GM-AEJGGPD (Anh) |1	0.00124924	0.000990919	0	0
		GM-AEJAKL (Anh) |1	0	0	0.0122926	0.000597966
		GM-AE (Anh) |1	0.000607045	0.000858491	0.00036434	0.000515255
		GM-AEJ (Anh) |1	0.000377733	0.000534195	0	0
		GM-AEJD (Anh) |1	0.000320453	0.000453188	0	0
		GM-AEJA-gm-AEJA (Anh) |2,GM-AEJAA-gm-AEJ (Anh) |2	0.0108592	0.00523692	0.0513773	0.00338503
		GM-AEJ-gm-AEJ (Anh) |2	0.00683704	0.00133952	0	0
		GM-AEJ-gm-AEJA (Anh) |2,GM-AEJA-gm-AEJ (Anh) |2	0.00666873	0.000785123	0.00600923	0.000158841
		GM-AEJG-gm-AEJ (Anh) |2	0.00114799	9.12798e-05	0	0
		GM-AEJS-gm-AEJA (Anh) |2,GM-AEJAS-gm-AEJ (Anh) |2	0	0	0.0019425	0.0001774
		GM-AEJS-gm-AEJ (Anh) |2	0.000353518	0.000499949	0	0
		GM-AEJGGPDYVPAPS-gm-AEJA (Anh) |2,GM-AEJAGGPDYVPAPS-gm-AEJ (Anh) |2	0.000667995	0.000472431	0.00187218	0.000254234
		GM-AEJG-gm-AEJA (Anh) |2,GM-AEJAG-gm-AEJ (Anh) |2	0.00104241	6.44248e-05	0.0029108	0.000132919
		GM-AEJ-gm-AEJ-gm-AEJ (Anh) |3	0.0020621	6.12335e-05	0	0
		GM-AEJA-gm-AEJ-gm-AEJ (Anh) |3,GM-AEJ-gm-AEJ-gm-AEJA (Anh) |3	0.00212515	0.000173338	0.00182911	0.000307404
		GM-AEJAA-gm-AEJ-gm-AEJ (Anh) |3,GM-AEJA-gm-AEJ-gm-AEJA (Anh) |3,GM-AEJ-gm-AEJA-gm-AEJA (Anh) |3	0.0007178	0.000508727	0.00735033	0.00012078
		GM-AEJGGPDYVPAPSYA-gm-AEJ-gm-AEJ (Anh) |3,GM-AEJAGGPDYVPAPSY-gm-AEJ-gm-AEJ (Anh) |3,GM-AEJGGPDYVPAPSY-gm-AEJ-gm-AEJA (Anh) |3	0	0	0.00176057	0.00248983
		GM-AEJAA-gm-AEJ-gm-AEJA (Anh) |3,GM-AEJA-gm-AEJA-gm-AEJA (Anh) |3	0	0	0.00306406	0.000159438
		GM-AEJAGGPDYVPAPS (Double_Anh) |1	0	0	0.00494352	0.00048324
		GM-AEJGGPDYVPAPSY-gm-AEJ (Double_Anh) |2	0	0	0.000322584	0.000456203
		GM-AEJA-gm-AEJA (Double_Anh) |2,GM-AEJAA-gm-AEJ (Double_Anh) |2	0.00187202	0.00132685	0.0195604	0.000840339
		GM-AEJAGGPDYVPA-gm-AEJA (Double_Anh) |2	0.000720111	0.00101839	0	0
		GM-AEJGGPDYV-gm-AEJ (Double_Anh) |2	0.000452804	0.000640362	0	0
		GM-AEJ-gm-AEJA (Double_Anh) |2,GM-AEJA-gm-AEJ (Double_Anh) |2	0.00138701	0.000202411	0.00140779	1.20121e-05
		GM-AEJAA-gm-AEJ-gm-AEJ (Double_Anh) |3,GM-AEJA-gm-AEJ-gm-AEJA (Double_Anh) |3,GM-AEJ-gm-AEJA-gm-AEJA (Double_Anh) |3	0	0	0.00178828	0.000321133
Andyro_Deacetylation		GM-AEJK (DeAc_Anh) |1	0.00146877	0.00207716	0	0
		GM-AEJGGPDYV (DeAc_Anh) |1	0.000453884	0.000641889	0	0
		GM-AEJT (DeAc_Anh) |1	0.000380523	0.000538141	0	0
		GM-AEJY-gm-AEJA (DeAc_Anh) |2	0.00117004	0.000837073	0	0
		GM-AEJ-gm-AEJ (DeAc_Anh) |2	0.000776582	0.000549608	0	0
		GM-AEJT-gm-AEJ (DeAc_Anh) |2	0.000347541	0.000491497	0	0
		GM-AEJ-gm-AEJA (DeAc_Anh) |2,GM-AEJA-gm-AEJ (DeAc_Anh) |2	0.000322241	0.000455717	0	0
		GM-AEJA-gm-AEJA (DeAc_Anh) |2,GM-AEJAA-gm-AEJ (DeAc_Anh) |2	0	0	0.00149507	0.000571152
Deacetylation		GM-AEJV (DeAc) |1	0.000679334	0.000960724	0	0
		GM-AEJA (DeAc) |1	0.0152368	0.00548025	0.0202913	0.00647143
		GM-AEJ (DeAc) |1	0.00553125	0.000771546	0.00200403	0.000216605
		GM-AEJD (DeAc) |1	0.00035325	0.00049957	0	0
		GM-AE (DeAc) |1	0.00171634	0.0012264	0	0
		GM-AEJGGPDYVPAPSY (DeAc) |1	0.00108336	0.000768185	0	0
		GM-AEJGGPDYVPAPS (DeAc) |1	0.00141953	0.00100494	0	0
		GM-AEJG (DeAc) |1	0.000398046	0.000562922	0.00240279	0.000460936
		GM-AEJA-gm-AEJA (DeAc) |2,GM-AEJAA-gm-AEJ (DeAc) |2	0.00087509	0.000626379	0.00303463	0.00224172
		GM-AEJ-gm-AEJA (DeAc) |2,GM-AEJA-gm-AEJ (DeAc) |2	0.0123391	0.00359917	0.0124163	0.00112161
		GM-AEJ-gm-AEJ (DeAc) |2	0.0101988	0.00223728	0.00181434	0.000263395
		GM-AEJG-gm-AEJ (DeAc) |2	0.00282271	0.000369938	0.00166846	0.000407702
		GM-AEJV-gm-AEJ (DeAc) |2	0.000585574	0.000828126	0	0
		GM-AEJD-gm-AEJ (DeAc) |2	0.00160048	0.000237379	0	0
		GM-AEJG-gm-AEJA (DeAc) |2,GM-AEJAG-gm-AEJ (DeAc) |2	0.000376409	0.000532323	0	0
		GM-AEJA-gm-AEJ-gm-AEJ (DeAc) |3,GM-AEJ-gm-AEJ-gm-AEJA (DeAc) |3	0.00348568	0.000777999	0.00236586	4.30618e-05
		GM-AEJ-gm-AEJ-gm-AEJ (DeAc) |3	0.00196083	0.000179311	0	0
		GM-AEJAA-gm-AEJ-gm-AEJ (DeAc) |3,GM-AEJA-gm-AEJ-gm-AEJA (DeAc) |3,GM-AEJ-gm-AEJA-gm-AEJA (DeAc) |3	0	0	0.000320841	0.000453737
		GM-AEJGGPDIPMN-gm-AEJA-gm-AEJA (DeAc) |3	0.000320037	0.0004526	0	0
Amidase product		GM (x3) (Amidase Product) |0	0.00460946	0.00323337	0.00175471	2.70902e-05
		GM (x2) (Amidase Product) |0	0.000683764	0.000966989	0	0
		GM-AEJE (Amidase Product) |1	0.00967589	0.00201632	0	0
		GM-AEJV (Amidase Product) |1	0.000772513	0.0010925	0	0
		GM-AEJGGIEVPH (Amidase Product) |1	0.00124428	0.00175968	0	0
		GM-AEJA (Amidase Product) |1	0.0027629	0.000577205	0.00214599	0.000225405
		GM-AEJ (Amidase Product) |1	0.000667783	0.000472433	0.000372251	0.000526442
		GM-AEJY (Amidase Product) |1	0.000359032	0.000507748	0	0
		GM-AEJE-gm-AEJ (Amidase Product) |2	0.0107685	0.00320563	0	0
		GM-AEJT-gm-AEJ (Amidase Product) |2	0.00742164	0.00367998	0	0
		GM-AEJ-gm-AEJA (Amidase Product) |2,GM-AEJA-gm-AEJ (Amidase Product) |2	0.00509083	0.000983231	0.00346845	0.000377605
		GM-AEJ-gm-AEJ (Amidase Product) |2	0.00345735	0.00131446	0	0
		GM-AEJA-gm-AEJA (Amidase Product) |2,GM-AEJAA-gm-AEJ (Amidase Product) |2	0.00349347	0.00157876	0.0146122	0.000857973
		GM-AEJE-gm-AEJA (Amidase Product) |2	0.00309453	0.000689667	0	0
		GM-AEJS-gm-AEJ (Amidase Product) |2	0.00216347	0.00153082	0	0
		GM-AEJD-gm-AEJA (Amidase Product) |2	0.000329535	0.000466033	0	0
		GM (x3)-gm-AEJ (Amidase Product) |2	0.000549668	0.000777348	0	0
		GM-AEJG-gm-AEJ (Amidase Product) |2	0.001394	0.000354242	0	0
		GM-AEJT-gm-AEJA (Amidase Product) |2	0.00072453	0.000512848	0	0
		GM-AEJE-gm-AEJ-gm-AEJ (Amidase Product) |3	0.00249996	0.00179352	0	0
		GM-AEJA-gm-AEJ-gm-AEJ (Amidase Product) |3,GM-AEJ-gm-AEJ-gm-AEJA (Amidase Product) |3	0.00104672	4.97616e-05	0	0
		GM-AEJ-gm-AEJ-gm-AEJ (Amidase Product) |3	0.000722954	0.000519756	0	0
		GM-AEJE-gm-AEJ-gm-AEJA (Amidase Product) |3	0.000451395	0.000638369	0	0
		GM-AEJY-gm-AEJ-gm-AEJ (Amidase Product) |3	0.000370881	0.000524505	0	0
Amidation		GM-AEJ (Amidated) |1	0.00109067	0.000787408	0.0113136	0.00115193
		GM-AEJGG (Amidated) |1	0	0	0.00168391	0.000315611
		GM-AE (Amidated) |1	0.0011066	9.28597e-05	0	0
		GM-AEJ-gm-AEJ (Amidated) |2	0.0014743	0.000383476	0	0
O-acetylation		GM-AEJ (O-Acetylated) |1	0.00599236	0.00164303	0	0
		GM-AEJT (O-Acetylated) |1	0.00433623	0.00108652	0	0
		GM-AEJGGPDYV (O-Acetylated) |1	0.000326086	0.000461155	0	0
		GM-AEJGGPDY-gm-AEJ (O-Acetylated) |2	0.000333552	0.000471714	0	0
Nude_Decay		gm-GM-AEJA|1	0.0231186	0.0095754	0.0340872	0.000660517
		gm-GM-AEJAA|1	0	0	0.00721322	0.000355047
		gm-GM-AEJAKL|1	0	0	0.00194867	6.60218e-05
		gm-GM-AEJ|1	0.012659	0.00387716	0.0024456	0.000138741
		gm-GM-AEJE|1	0.000782623	0.000553649	0	0
		gm-GM-AEJGGPDYVPAPS|1	0.00187234	0.000434959	0.00154462	6.24466e-05
		gm-GM-AEJG|1	0.00130217	0.000103003	0.00134045	0.000110512
		gm-GM-AEJD|1	0.000999454	0.000805828	0	0
		gm-GM-AEJG-gm-AEJ|2	0.000348962	0.000493507	0	0
		gm-GM-AEJ-gm-AEJ|2	0.00712686	0.000825868	0	0
		gm-GM-AEJ-gm-AEJA|2,gm-GM-AEJA-gm-AEJ|2	0.00395412	0.000306754	0.00354769	0.000131719
		gm-GM-AEJA-gm-AEJA|2,gm-GM-AEJAA-gm-AEJ|2	0.00220911	0.000707234	0.0116875	0.000954108
		gm-GM-AEJ-gm-AEJ-gm-AEJ|3	0.0003391	0.000479559	0	0
		gm-GM-AEJA-gm-AEJ-gm-AEJ|3,gm-GM-AEJ-gm-AEJ-gm-AEJA|3	0.000774744	0.000568856	0	0
		M|0	0.00101698	0.000821693	0	0
		M-AEJAKL|1	0.0012439	0.00175915	0.00272479	0.0001087
		M-AEJV|1	0.000542952	0.000767851	0	0
		M-AEJT|1	0.000527266	0.000745667	0	0
		M-AEJW|1	0.000359662	0.000508638	0	0
		M-AEJE|1	0.00225562	0.00318993	0	0
		M-AE|1	0.00130539	0.00184609	0	0
		M-AEJA|1	0.00680077	0.00259745	0.0258677	0.000324582
		M-AEJ|1	0.00369287	0.00112571	0.0074628	0.000646989
		M-AEJG|1	0	0	0.000739786	0.000536639
		M-AEJGG-gm-AEJA|2	0.00154283	0.00140765	0	0
		GM|0	0.00877233	0.00191629	0	0
		GM (x3)|0,gm-GM (x2)|0	0.00304972	0.000157309	0	0
		GM (x2)|0,gm-GM|0	0.00289682	0.00071818	0	0
Na+/K+ adducts		Na+ GM|0	0.00445119	0.00234722	0	0
		Na+ GM-AE|1	0.00250351	0.000452057	0	0
		Na+ GM-AEJGGPDYVPAPS|1	0.00215485	0.00156775	0.00062403	0.000882512
		Na+ GM-AEJGGPDYVPAPSY|1	0.00163741	0.00118413	0	0
		Na+ GM-AEJA|1	0.00180329	0.000253688	0.00247125	0.000140333
		Na+ GM-AEJ|1	0.00096014	0.000679389	0.00151669	0.000186072
		Na+ GM-AEJAGGPDYVPAPS|1	0.000834384	0.000591087	0	0
		Na+ GM-AEJGGPDIPM|1	0.000805787	0.000569888	0	0
		Na+ GM-AEJG|1	0	0	0.000750595	0.000549234
		Na+ GM-AEJS|1	0	0	0.000359396	0.000508263
		Na+ GM-AEJ-gm-AEJA|2,Na+ GM-AEJA-gm-AEJ|2	0.00407776	0.000683174	0.00154865	0.000118163
		Na+ GM-AEJ-gm-AEJ|2	0.00300116	0.000977784	0.00104076	3.5584e-05
		Na+ GM-AEJA-gm-AEJA|2,Na+ GM-AEJAA-gm-AEJ|2	0.00216847	0.000785293	0.00133622	0.000207603
		Na+ GM-AEJG-gm-AEJ|2	0.000902476	0.000643039	0.000331018	0.00046813
		Na+ GM-AEJE-gm-AEJ|2	0.0007303	0.000517604	0	0
		Na+ GM-AEJA-gm-AEJ-gm-AEJ|3,Na+ GM-AEJ-gm-AEJ-gm-AEJA|3	0.000715879	0.000511643	0.000684522	0.000484129
		K+ GM-AEJAKL|1	0.00137025	0.000977441	0	0
		K+ GM-AEJSAKLG|1	0.00116502	0.000828295	0	0
		K+ GM-AEJA|1	0.000347805	0.00049187	0	0
		K+ GM-AEJGG-gm-AEJ-gm-AEJ|3,K+ GM-AEJN-gm-AEJ-gm-AEJ|3	0.00032013	0.000452732	0	0
